# Supplementary material for: Distinct molecular pathways leading to dosage-dependent temozolomide resistance in GBM stem cells
Source: Cancer Cell Int. 2026 Feb 24;26:118. doi: 10.1186/s12935-026-04213-6 (PMC12961842; doi:10.1186/s12935-026-04213-6)
Supplement: Supplementary file 1 — Supplementary Material 1 [file 12935_2026_4213_MOESM1_ESM.xlsx]

## Sheet: ctrs3_Genes_Etp_AutoNorm_LFC1_F
Symbol	logFC	logCPM	PValue	FDR	Symbol
SPP1	-6.12554	4.10438	1.66045e-181	2.78607e-177	SPP1
CHI3L1	-4.52748	5.68206	5.92941e-177	4.97448e-173	CHI3L1
ECEL1	5.33129	4.35841	5.05552e-138	2.82756e-134	ECEL1
ALPK2	-3.89157	4.81435	7.24322e-136	3.03835e-132	ALPK2
MLH1	-5.64752	3.85986	5.78219e-126	1.94039e-122	MLH1
ELFN2	5.36191	2.88749	4.77719e-117	1.33594e-113	ELFN2
SHISA7	3.70049	4.78884	1.44221e-111	3.45697e-108	SHISA7
ADCY8	5.19247	2.87564	7.99044e-106	1.67589e-102	ADCY8
TUB	3.37103	4.53032	6.38584e-103	1.19053e-99	TUB
A2M	-2.83676	7.96066	5.33117e-102	8.94517e-99	A2M
DNER	3.07283	5.27997	3.34619e-99	5.10416e-96	DNER
TRPM8	-3.55837	4.12658	1.31616e-97	1.84032e-94	TRPM8
ARFGEF3	3.94488	4.91045	3.89493e-97	5.02716e-94	ARFGEF3
CD44	-2.73601	5.39466	7.21381e-93	8.64576e-90	CD44
JAKMIP1	3.59185	3.79871	6.19419e-92	6.92882e-89	JAKMIP1
CACNA1G	4.89423	2.28724	1.12801e-87	1.18293e-84	CACNA1G
IGFBPL1	2.71938	5.25493	3.12951e-87	3.08883e-84	IGFBPL1
NMNAT2	2.56482	5.10494	6.57674e-85	6.13062e-82	NMNAT2
CD109	-6.69801	1.74192	5.91057e-82	5.21966e-79	CD109
THSD7A	3.17948	4.63619	2.06829e-81	1.73519e-78	THSD7A
SEZ6L	2.55463	6.94763	2.1217e-79	1.69524e-76	SEZ6L
MARCHF4	3.72255	2.80406	4.708e-79	3.59071e-76	MARCHF4
TGFA	-3.22837	3.6335	1.41924e-74	1.03537e-71	TGFA
EPM2AIP1	-4.31055	2.15651	2.28872e-72	1.6001e-69	EPM2AIP1
LMO1	3.88842	2.464	8.0284e-72	5.38834e-69	LMO1
DTX1	4.48325	2.20718	2.81298e-71	1.81535e-68	DTX1
IGLON5	3.16495	3.43533	8.69114e-71	5.40106e-68	IGLON5
SPNS2	3.88909	2.99987	3.15356e-70	1.88977e-67	SPNS2
SRPX2	-3.20656	3.05254	8.12948e-70	4.70361e-67	SRPX2
TSPAN7	2.21738	6.07151	2.19978e-69	1.23034e-66	TSPAN7
CELF3	2.87978	4.59255	5.34942e-68	2.89542e-65	CELF3
ASS1	2.88813	3.64357	6.61919e-68	3.47073e-65	ASS1
ITGA3	-3.29169	3.90151	4.42175e-67	2.24826e-64	ITGA3
MYOF	-3.38317	3.0887	7.02948e-67	3.46905e-64	MYOF
SMPD3	2.96428	3.70993	1.35153e-66	6.47922e-64	SMPD3
SEZ6	2.64315	5.95862	3.44635e-66	1.60629e-63	SEZ6
TGFBI	-4.13557	2.53504	1.62203e-64	7.35571e-62	TGFBI
CPLX2	2.78239	3.43284	5.99335e-61	2.64638e-58	CPLX2
UNC5A	3.81064	2.42212	7.09464e-61	3.05233e-58	UNC5A
ANXA1	-4.28165	1.88389	9.24332e-61	3.87734e-58	ANXA1
SEL1L3	2.75999	3.53726	1.05899e-60	4.33386e-58	SEL1L3
SLC6A1	4.19211	1.774	2.09213e-60	8.35804e-58	SLC6A1
DIRAS2	3.96053	2.05724	3.10538e-59	1.21175e-56	DIRAS2
SVIL	-3.01049	3.17116	3.40357e-59	1.29792e-56	SVIL
CADM2	3.02947	3.26124	4.8406e-59	1.8049e-56	CADM2
PTPRN2	2.57106	5.01482	1.03749e-58	3.78435e-56	PTPRN2
DGKB	3.93972	2.46739	1.12349e-57	4.01087e-55	DGKB
NT5C1A	2.89298	3.02489	2.83306e-57	9.90331e-55	NT5C1A
MAP6	2.29226	4.18386	4.16625e-56	1.42664e-53	MAP6
MYO5B	-2.1836	4.93357	1.24442e-55	4.17604e-53	MYO5B
DSCAML1	3.92149	2.32504	4.73769e-55	1.5587e-52	DSCAML1
RIMS3	2.00262	8.27878	9.59768e-55	3.09691e-52	RIMS3
ADAMTS18	5.11519	1.03861	1.22101e-53	3.86552e-51	ADAMTS18
PLXNC1	3.48838	2.64509	3.41127e-52	1.05996e-49	PLXNC1
OSMR	-2.05009	5.48514	3.13432e-51	9.56195e-49	OSMR
STMN4	2.92853	2.85683	6.59851e-51	1.97708e-48	STMN4
CELF5	3.02247	2.87902	1.59116e-50	4.57844e-48	CELF5
AGT	-1.91781	6.65759	1.59132e-50	4.57844e-48	AGT
KAZN	2.75334	3.05814	1.60992e-50	4.57844e-48	KAZN
MMP24	2.18133	4.57371	8.02601e-50	2.24447e-47	MMP24
PLCH2	4.17826	1.48438	1.15411e-49	3.17456e-47	PLCH2
SCRT2	3.12662	3.65162	1.21314e-49	3.2831e-47	SCRT2
CRYBG1	-2.01042	5.27276	1.26969e-49	3.3816e-47	CRYBG1
CNTN2	3.76325	2.07135	1.40964e-49	3.69568e-47	CNTN2
RORB	3.47478	1.92825	1.29763e-48	3.34969e-46	RORB
CLSTN3	2.36467	4.67514	1.84051e-48	4.67907e-46	CLSTN3
LGI3	2.44999	4.1977	5.59373e-48	1.40085e-45	LGI3
GFAP	-1.96029	6.9357	8.95351e-47	2.20928e-44	GFAP
SMAD9	3.53191	1.62997	9.94506e-47	2.41838e-44	SMAD9
NRXN1	3.12857	2.39078	1.69373e-46	4.05986e-44	NRXN1
JPH3	3.61389	1.40386	2.38555e-46	5.61388e-44	JPH3
WNT7A	4.78587	0.825892	2.40896e-46	5.61388e-44	WNT7A
SCRT1	3.05849	2.915	3.67399e-46	8.35424e-44	SCRT1
MAPT	1.8283	7.16255	3.68445e-46	8.35424e-44	MAPT
HRH3	2.61129	3.35105	6.12069e-44	1.36932e-41	HRH3
SHANK1	2.87378	2.54623	5.67349e-43	1.25257e-40	SHANK1
SLC8A2	3.1417	1.76514	8.50597e-43	1.85353e-40	SLC8A2
NSG1	3.29634	2.0031	1.19963e-42	2.5806e-40	NSG1
FABP5	-2.44441	5.18639	2.67912e-42	5.69025e-40	FABP5
CRABP1	6.87576	0.135847	1.41826e-41	2.97463e-39	CRABP1
RASD2	2.5431	3.18594	2.14789e-41	4.44932e-39	RASD2
TTBK1	2.31809	4.41182	2.31059e-41	4.72798e-39	TTBK1
FAT3	2.97571	4.74719	5.75507e-41	1.16342e-38	FAT3
KCNJ4	2.9423	2.13165	5.84601e-41	1.16774e-38	KCNJ4
ID2	2.64971	2.68768	1.04324e-40	2.05936e-38	ID2
NDUFA4L2	3.73517	1.61699	1.12632e-40	2.19751e-38	NDUFA4L2
SYN3	2.50039	2.99402	2.34488e-40	4.52239e-38	SYN3
DCC	3.58524	2.00974	2.68638e-39	5.12213e-37	DCC
CAMSAP3	3.26625	2.0564	4.66881e-39	8.80202e-37	CAMSAP3
NT5E	-2.33499	2.98083	5.31215e-39	9.90361e-37	NT5E
CACNG5	-1.58139	5.95518	7.45277e-39	1.37418e-36	CACNG5
RAB27B	3.65142	1.51208	1.09642e-38	1.99965e-36	RAB27B
OLFM2	1.86174	4.17276	1.16906e-38	2.10922e-36	OLFM2
CAV1	-2.71691	2.54126	1.62611e-38	2.90261e-36	CAV1
TOX	1.88032	4.51352	3.81704e-38	6.74169e-36	TOX
ENSG00000298455	3.30798	1.59133	4.30044e-38	7.51637e-36	ENSG00000298455
CSPG4P13	3.67263	1.23174	5.5231e-38	9.55382e-36	CSPG4P13
MFNG	1.83672	4.5629	7.08463e-38	1.21299e-35	MFNG
TMEM59L	3.2787	1.64233	7.79062e-38	1.32039e-35	TMEM59L
XYLT1	1.75223	4.41094	1.08564e-37	1.82159e-35	XYLT1
EMP1	-2.50739	3.3731	1.89142e-37	3.1422e-35	EMP1
COL5A2	-2.24592	3.31576	2.61521e-37	4.30203e-35	COL5A2
GPR17	3.50214	1.10162	2.84308e-37	4.63146e-35	GPR17
CHRNB2	2.12286	3.62625	3.35821e-37	5.41803e-35	CHRNB2
PDE8B	2.89962	2.06006	3.82632e-37	6.11446e-35	PDE8B
CDH22	2.66976	3.99121	4.11049e-37	6.5066e-35	CDH22
LPL	-1.56621	5.83245	4.65215e-37	7.29518e-35	LPL
ADCY5	2.51158	3.61014	6.86352e-37	1.06632e-34	ADCY5
EFNA3	1.90996	4.02056	7.76072e-37	1.19465e-34	EFNA3
AMER2	1.5278	5.59112	1.3021e-36	1.98618e-34	AMER2
ASXL3	3.75836	1.17867	4.27449e-36	6.46142e-34	ASXL3
SERINC2	2.20672	2.93082	4.69273e-36	7.03029e-34	SERINC2
ST8SIA3	3.60582	1.28636	6.186e-36	9.18538e-34	ST8SIA3
ACTL6B	2.55551	2.0635	9.37141e-36	1.37932e-33	ACTL6B
GJA1	-1.66934	5.44736	9.66462e-36	1.41011e-33	GJA1
ATP8A1	2.08138	3.76286	1.00257e-35	1.45018e-33	ATP8A1
SOX1-OT	2.13187	3.3297	1.03913e-35	1.49022e-33	SOX1-OT
HLF	2.91067	2.0013	1.55554e-35	2.19375e-33	HLF
TUBB4A	1.68649	6.40588	1.55585e-35	2.19375e-33	TUBB4A
GDAP1L1	2.69147	2.67418	1.84265e-35	2.57649e-33	GDAP1L1
NEBL	1.98453	3.40593	1.95937e-35	2.71705e-33	NEBL
SEMA4D	3.34689	1.24081	3.36e-35	4.6211e-33	SEMA4D
PITPNM3	1.86506	4.05307	6.16018e-35	8.40339e-33	PITPNM3
PADI2	5.16525	0.0792629	1.99467e-34	2.69907e-32	PADI2
PCSK2	1.98484	3.50837	2.42698e-34	3.25779e-32	PCSK2
PLEKHS1	-5.60323	0.0618714	3.27712e-34	4.36403e-32	PLEKHS1
TP53I11	1.92224	6.71268	3.68054e-34	4.86266e-32	TP53I11
PTPRU	1.81708	5.19236	5.14961e-34	6.75041e-32	PTPRU
COL8A2	2.87071	1.45505	5.55011e-34	7.21902e-32	COL8A2
SOX10	3.34451	1.07223	5.60093e-34	7.22907e-32	SOX10
ELAVL4	1.60178	5.03697	7.32192e-34	9.3782e-32	ELAVL4
DISP3	2.30066	3.76327	8.0905e-34	1.02841e-31	DISP3
ADAP1	2.60835	2.67853	1.36802e-33	1.72587e-31	ADAP1
DAPK1	2.72689	1.78535	1.70455e-33	2.13438e-31	DAPK1
CACNA1H	2.28785	6.82029	3.32735e-33	4.13552e-31	CACNA1H
INSYN1	1.86435	4.31259	3.9515e-33	4.87516e-31	INSYN1
FAM131C	2.79081	2.09664	5.54657e-33	6.79313e-31	FAM131C
ZIC2	4.07067	0.406723	6.96746e-33	8.47152e-31	ZIC2
CNR1	1.6156	4.71976	8.11126e-33	9.79128e-31	CNR1
SLC8A3	4.47952	0.264281	1.08993e-32	1.30629e-30	SLC8A3
GPAT3	-2.45927	2.38293	1.53554e-32	1.82729e-30	GPAT3
SIM2	1.81459	4.10201	1.7057e-32	2.01549e-30	SIM2
ADAMTS3	-1.64525	4.58718	2.10015e-32	2.46423e-30	ADAMTS3
ENSG00000291189	4.88807	-0.0183559	4.02267e-32	4.68725e-30	ENSG00000291189
PAK1	2.31267	2.05649	8.20639e-32	9.49621e-30	PAK1
KCNH7	3.59178	0.597487	8.57912e-32	9.85952e-30	KCNH7
COL19A1	-3.74432	1.00367	1.86159e-31	2.12487e-29	COL19A1
CCDC92B	2.85491	1.34268	3.93224e-31	4.45804e-29	CCDC92B
LHX4	1.94796	2.8847	4.46088e-31	5.02342e-29	LHX4
GALNT16	1.51323	5.30632	5.01138e-31	5.60573e-29	GALNT16
GNG11	-2.61935	2.86542	5.34074e-31	5.90281e-29	GNG11
MOXD1	3.21041	0.975595	5.34732e-31	5.90281e-29	MOXD1
NNMT	-4.9615	0.250852	6.53117e-31	7.1232e-29	NNMT
RGS6	-1.97695	3.11725	6.53778e-31	7.1232e-29	RGS6
PDP1	-1.47131	6.87731	6.76975e-31	7.32836e-29	PDP1
CHRD	3.05734	1.99449	1.01114e-30	1.08756e-28	CHRD
NPNT	3.22756	0.794405	1.02808e-30	1.09874e-28	NPNT
N4BP3	2.17443	2.67614	1.55909e-30	1.65569e-28	N4BP3
S100A4	-3.35648	2.78817	1.57643e-30	1.66358e-28	S100A4
ELN	1.69622	4.97178	2.02835e-30	2.1271e-28	ELN
RUNDC3A	1.65156	4.12359	2.40166e-30	2.50295e-28	RUNDC3A
NKD2	2.68426	3.67809	3.45766e-30	3.58124e-28	NKD2
CD82	2.31249	2.42366	3.62324e-30	3.72971e-28	CD82
NTSR1	3.59918	0.794726	3.67189e-30	3.75675e-28	NTSR1
TPPP3	1.54387	4.67033	3.7747e-30	3.83853e-28	TPPP3
ABCC8	2.73557	1.75883	8.4071e-30	8.49776e-28	ABCC8
HAP1	1.8091	3.975	9.50282e-30	9.54778e-28	HAP1
GPR179	3.20259	0.73838	9.65624e-30	9.64417e-28	GPR179
MFAP4	2.92863	1.23708	1.2054e-29	1.19677e-27	MFAP4
KCNB1	2.75763	1.37525	1.74048e-29	1.71785e-27	KCNB1
KCNN1	3.8522	0.446692	2.48419e-29	2.43756e-27	KCNN1
BRINP2	1.66954	4.22796	2.51275e-29	2.45124e-27	BRINP2
CRB1	1.55925	4.7985	3.04054e-29	2.94897e-27	CRB1
SEMA6B	2.02813	5.48353	3.49769e-29	3.37286e-27	SEMA6B
CBFA2T3	3.96897	0.377845	3.56779e-29	3.4208e-27	CBFA2T3
RAPGEF5	1.6329	4.5592	5.30785e-29	5.06025e-27	RAPGEF5
EFS	1.917	4.49236	6.01377e-29	5.70085e-27	EFS
DOC2A	1.97059	3.41245	6.411e-29	6.04327e-27	DOC2A
MEGF6	3.03632	3.31533	6.46663e-29	6.06165e-27	MEGF6
MMD2	4.86323	-0.202349	7.92203e-29	7.38466e-27	MMD2
RALGPS2	1.71696	4.12163	8.13434e-29	7.54067e-27	RALGPS2
CIITA	-3.73626	0.647413	9.30118e-29	8.57497e-27	CIITA
PLXNA4	-1.77981	3.98046	9.41909e-29	8.63622e-27	PLXNA4
HID1	2.14563	3.08151	1.06382e-28	9.70099e-27	HID1
GSDMA	8.60879	-0.663955	1.37051e-28	1.24302e-26	GSDMA
SLC4A10	4.87928	-0.0337014	1.58719e-28	1.4318e-26	SLC4A10
UNC79	2.42388	2.79415	1.61898e-28	1.45267e-26	UNC79
SRRM3	2.05482	3.2295	1.72104e-28	1.53603e-26	SRRM3
IRX6	3.27601	0.763514	2.08801e-28	1.85369e-26	IRX6
RIN2	2.13979	2.35979	3.67655e-28	3.24678e-26	RIN2
STUM	2.35812	2.25527	4.1734e-28	3.66626e-26	STUM
KCNN3	2.13156	2.27507	5.84965e-28	5.11205e-26	KCNN3
ZSWIM5	1.58184	4.26052	6.30526e-28	5.48165e-26	ZSWIM5
C1QTNF6	-1.8786	4.57619	8.44218e-28	7.30162e-26	C1QTNF6
DRD2	2.76772	1.4003	1.01676e-27	8.7488e-26	DRD2
FOSL1	-1.77173	3.5144	1.06303e-27	9.10031e-26	FOSL1
CCL2	-3.20337	1.3117	1.31007e-27	1.11582e-25	CCL2
CD24	1.37582	5.88408	1.31804e-27	1.11694e-25	CD24
BAIAP3	2.38379	3.98811	1.33358e-27	1.12443e-25	BAIAP3
PRSS56	4.18976	0.333035	1.49649e-27	1.25548e-25	PRSS56
YAP1	-1.77234	3.4711	1.57084e-27	1.3113e-25	YAP1
KCNK3	1.86043	3.47071	1.58272e-27	1.31468e-25	KCNK3
SOCS3	-2.02895	3.41145	2.57415e-27	2.12767e-25	SOCS3
GRAMD1B	3.06484	0.883711	3.01412e-27	2.47912e-25	GRAMD1B
THRB	2.38713	1.84959	3.05138e-27	2.49752e-25	THRB
CASP8	-3.39568	0.398678	3.11073e-27	2.53373e-25	CASP8
SYNGR3	2.41822	2.32453	6.44358e-27	5.22304e-25	SYNGR3
ASTN1	1.39294	5.69303	7.37998e-27	5.9533e-25	ASTN1
DRAXIN	1.35535	7.54012	8.1701e-27	6.55914e-25	DRAXIN
TMCC3	1.85316	2.8804	1.01798e-26	8.13363e-25	TMCC3
RIC3	4.57487	-0.141251	1.04133e-26	8.28079e-25	RIC3
PRKAA2	1.6326	3.80474	1.15778e-26	9.1634e-25	PRKAA2
SEMA3F	4.02906	0.361024	1.18135e-26	9.30605e-25	SEMA3F
PMP22	-1.28215	5.65727	1.29344e-26	1.01414e-24	PMP22
TNR	1.67137	4.80094	2.05846e-26	1.60259e-24	TNR
AGAP2	1.76228	6.01237	2.06305e-26	1.60259e-24	AGAP2
CABP7	1.97353	3.91797	2.14295e-26	1.65698e-24	CABP7
HAS2	-1.56696	3.892	2.20244e-26	1.69517e-24	HAS2
HSD11B2	2.39379	1.71788	3.33208e-26	2.55292e-24	HSD11B2
DLC1	-1.95645	2.6751	3.57785e-26	2.72876e-24	DLC1
SAMD14	1.86552	3.73386	4.3028e-26	3.26682e-24	SAMD14
PSD	1.75409	5.13861	5.04206e-26	3.81085e-24	PSD
OTOR	-8.34809	-0.894836	5.58826e-26	4.20473e-24	OTOR
SH2D5	1.90056	3.18296	9.66164e-26	7.23717e-24	SH2D5
ANKS1B	3.88335	0.147692	1.06394e-25	7.93417e-24	ANKS1B
ACSBG1	-1.63362	3.69887	1.1014e-25	8.17716e-24	ACSBG1
IL13RA1	-1.36096	5.55831	1.2068e-25	8.9202e-24	IL13RA1
SPON1	6.85814	-0.614292	1.30265e-25	9.58648e-24	SPON1
DUSP26	1.6325	3.22705	1.40558e-25	1.02988e-23	DUSP26
COL1A2	2.02288	3.45606	1.88309e-25	1.37375e-23	COL1A2
CDK5R2	2.03718	2.91329	1.90406e-25	1.38304e-23	CDK5R2
LONRF3	2.33763	1.87403	2.09001e-25	1.51157e-23	LONRF3
JAZF1	1.98398	2.38133	2.3713e-25	1.70764e-23	JAZF1
CHRND	3.63278	0.144155	2.44227e-25	1.75123e-23	CHRND
SNCB	2.62603	1.0058	2.61504e-25	1.86714e-23	SNCB
TMEM63C	1.40043	5.85512	3.38128e-25	2.40401e-23	TMEM63C
KCNJ9	2.44468	1.61085	3.45395e-25	2.44531e-23	KCNJ9
ANXA2	-1.40891	6.7182	3.56957e-25	2.51655e-23	ANXA2
TAL1	2.94382	0.804183	4.93592e-25	3.46526e-23	TAL1
ID3	-1.38859	6.197	7.15635e-25	5.00318e-23	ID3
SHD	1.74094	4.9771	7.46367e-25	5.19639e-23	SHD
CNIH3	-2.10168	2.43489	9.10795e-25	6.31497e-23	CNIH3
PTPRO	1.60881	3.61767	1.39456e-24	9.62932e-23	PTPRO
COL8A1	-5.86409	-0.783458	1.49555e-24	1.02844e-22	COL8A1
SLC16A14	3.73119	0.00743173	1.61846e-24	1.10841e-22	SLC16A14
SGSM1	2.11873	2.69265	1.7231e-24	1.17528e-22	SGSM1
DLX6-AS1	1.71518	3.00342	1.8226e-24	1.23811e-22	DLX6-AS1
KCNQ4	2.38303	1.84341	2.15716e-24	1.45948e-22	KCNQ4
KCNH3	2.41319	2.28914	2.36343e-24	1.59261e-22	KCNH3
ARSJ	-1.71962	3.06017	2.40982e-24	1.61737e-22	ARSJ
STXBP5L	2.7453	1.22024	2.50401e-24	1.6739e-22	STXBP5L
PDE1C	-1.68938	2.96594	2.51697e-24	1.67588e-22	PDE1C
FA2H	2.50732	1.68156	2.74999e-24	1.82379e-22	FA2H
SYNJ2	-1.39012	5.10612	2.7645e-24	1.8262e-22	SYNJ2
SCN3A	1.50844	4.58009	2.92487e-24	1.92457e-22	SCN3A
JPH4	1.55022	6.3691	3.05009e-24	1.99141e-22	JPH4
KCNC4	1.56696	5.13096	3.05019e-24	1.99141e-22	KCNC4
LGALS3	-1.48408	4.2724	3.08335e-24	2.00525e-22	LGALS3
AHR	-1.60278	4.39772	3.44966e-24	2.23482e-22	AHR
SLC22A17	1.45107	5.86528	3.55533e-24	2.29442e-22	SLC22A17
CREB3L1	1.88444	3.02324	5.48045e-24	3.52324e-22	CREB3L1
STARD8	1.80211	3.00514	5.54229e-24	3.54939e-22	STARD8
HRK	1.9385	2.17777	5.84792e-24	3.73088e-22	HRK
EPHA10	2.5928	1.10886	6.64955e-24	4.22624e-22	EPHA10
NALF2	2.0833	2.9713	7.47336e-24	4.73191e-22	NALF2
PAK5	3.05645	0.743215	7.52899e-24	4.74921e-22	PAK5
ELMOD1	-1.421	4.18614	8.80073e-24	5.53061e-22	ELMOD1
SCN3B	3.6791	0.210539	8.92082e-24	5.58517e-22	SCN3B
DLX5	2.10056	1.86885	1.24697e-23	7.77804e-22	DLX5
FAM110B	1.40385	4.24087	1.45309e-23	9.03013e-22	FAM110B
PAK6	2.40041	1.66493	1.55332e-23	9.61741e-22	PAK6
VIM	-1.37148	10.2516	1.78867e-23	1.10114e-21	VIM
FREM1	-1.72822	3.35147	1.7916e-23	1.10114e-21	FREM1
SLC26A2	-1.37436	6.43081	1.80223e-23	1.10363e-21	SLC26A2
SMIM10L2A	1.82786	2.49541	1.90474e-23	1.16217e-21	SMIM10L2A
NRXN2	1.75129	6.64677	2.21482e-23	1.34647e-21	NRXN2
GDPD5	2.0978	1.93233	2.46406e-23	1.49258e-21	GDPD5
CERT1	-1.26175	5.53377	2.84867e-23	1.71935e-21	CERT1
GAS6	1.45967	5.42122	2.99631e-23	1.80198e-21	GAS6
SYT4	3.84556	-0.12322	3.19383e-23	1.9139e-21	SYT4
SPTBN4	2.39651	2.07763	3.67408e-23	2.19386e-21	SPTBN4
PACSIN1	2.64504	0.783515	3.77339e-23	2.24517e-21	PACSIN1
PSD2	2.68663	1.51403	5.03733e-23	2.98662e-21	PSD2
PRKCZ	1.31087	4.79678	5.99813e-23	3.54375e-21	PRKCZ
MMEL1	2.52492	1.33574	6.06608e-23	3.57133e-21	MMEL1
GPC4	2.53843	0.967197	7.50046e-23	4.40036e-21	GPC4
KIAA0040	-2.67439	0.806031	9.26513e-23	5.41671e-21	KIAA0040
SLC8A1	3.72021	0.168048	1.40067e-22	8.16037e-21	SLC8A1
BEST3	1.62675	2.92017	1.49449e-22	8.67683e-21	BEST3
PHYHIP	2.12869	1.80743	1.71711e-22	9.93496e-21	PHYHIP
RNF128	-1.25375	4.99403	1.76151e-22	1.01568e-20	RNF128
SEMA3E	-4.32248	-0.339212	1.89303e-22	1.08778e-20	SEMA3E
GRIP2	1.66369	5.05968	1.93391e-22	1.10748e-20	GRIP2
IGF2	1.38601	5.69997	2.30966e-22	1.31816e-20	IGF2
FAIM2	1.33828	4.356	2.56577e-22	1.45936e-20	FAIM2
NTRK2	1.23727	5.91902	2.88247e-22	1.63395e-20	NTRK2
CA8	1.86867	2.67852	2.91001e-22	1.64401e-20	CA8
SH2D3C	2.64587	1.83337	3.07346e-22	1.73052e-20	SH2D3C
SSTR2	2.89857	0.629701	3.09229e-22	1.7353e-20	SSTR2
PDE7B	-1.58148	3.37065	3.30947e-22	1.85099e-20	PDE7B
TFPI2	-3.17761	0.835386	3.79934e-22	2.11791e-20	TFPI2
PLEKHA7	1.6677	3.64788	4.59442e-22	2.55264e-20	PLEKHA7
NHS	1.62316	3.68018	5.57271e-22	3.08596e-20	NHS
CSDC2	2.38882	1.24737	5.67016e-22	3.12959e-20	CSDC2
NXPH4	1.69719	3.73142	6.16434e-22	3.39119e-20	NXPH4
HSPA6	-1.73767	3.72261	6.20586e-22	3.40288e-20	HSPA6
LHFPL4	1.2817	5.24441	6.44207e-22	3.52089e-20	LHFPL4
CDK18	1.59083	4.49838	8.91666e-22	4.85755e-20	CDK18
CCDC9B	-1.73555	3.34163	1.01237e-21	5.49727e-20	CCDC9B
NTNG2	4.24848	-0.6069	1.01954e-21	5.51836e-20	NTNG2
ENSG00000310471	-2.82767	0.801596	1.22341e-21	6.60054e-20	ENSG00000310471
S100A11	-2.69438	3.58832	1.29026e-21	6.92653e-20	S100A11
SLITRK3	1.5642	3.12919	1.29209e-21	6.92653e-20	SLITRK3
COBL	-2.92032	0.964352	1.3492e-21	7.20964e-20	COBL
VWA5B1	3.33526	0.252735	1.38178e-21	7.36026e-20	VWA5B1
PLEKHA6	1.53548	3.9704	1.39807e-21	7.4235e-20	PLEKHA6
CHGA	2.08694	1.66373	1.5759e-21	8.34133e-20	CHGA
KIF26B	1.89055	2.99	1.70284e-21	8.9849e-20	KIF26B
GPR173	1.25142	5.38483	1.76588e-21	9.28831e-20	GPR173
VIPR1	-2.67326	0.526983	1.8212e-21	9.54937e-20	VIPR1
SATB1	2.29602	2.51811	2.2764e-21	1.1899e-19	SATB1
PRKAR2B	2.05697	2.534	2.38427e-21	1.24241e-19	PRKAR2B
NEURL1B	1.32106	6.53663	2.50063e-21	1.29901e-19	NEURL1B
LINGO3	2.40812	1.84578	2.58331e-21	1.33782e-19	LINGO3
UNC5B	1.99434	1.86601	2.65049e-21	1.36839e-19	UNC5B
ZBTB46	1.46698	4.47331	3.66923e-21	1.88853e-19	ZBTB46
XKR7	2.83232	0.75164	3.70595e-21	1.9016e-19	XKR7
TMEM35A	1.91003	2.77555	3.82046e-21	1.95437e-19	TMEM35A
MMP14	-1.26381	6.31136	4.74053e-21	2.41767e-19	MMP14
PIK3CD	1.87139	2.16961	4.98239e-21	2.53332e-19	PIK3CD
APBA1	1.4483	4.12141	5.33058e-21	2.70217e-19	APBA1
REEP1	1.20313	5.62887	5.59232e-21	2.82617e-19	REEP1
BEGAIN	2.62793	1.11397	5.62021e-21	2.82617e-19	BEGAIN
POU2F2	3.39063	0.610638	5.62573e-21	2.82617e-19	POU2F2
RNF150	1.93412	1.97813	5.65533e-21	2.83256e-19	RNF150
SCN5A	1.67232	3.13842	7.20577e-21	3.59838e-19	SCN5A
CMKLR1	2.72886	0.5844	7.60044e-21	3.78421e-19	CMKLR1
TPPP	1.63961	4.50843	8.76077e-21	4.34902e-19	TPPP
ARHGAP45	1.88824	2.61612	9.49626e-21	4.70023e-19	ARHGAP45
HPCA	1.71754	3.02419	1.10207e-20	5.43871e-19	HPCA
MT1M	-2.17115	3.3386	1.373e-20	6.75588e-19	MT1M
TRAM2	-1.10398	5.91836	1.41201e-20	6.92753e-19	TRAM2
TSPOAP1	2.13396	2.18646	1.48281e-20	7.25367e-19	TSPOAP1
KIF21B	1.31022	7.63121	1.49964e-20	7.31465e-19	KIF21B
NHSL3	1.75191	4.81426	1.79501e-20	8.72999e-19	NHSL3
C1QTNF4	2.41422	1.58567	1.86966e-20	9.06678e-19	C1QTNF4
TLCD3B	1.44362	5.28127	1.88815e-20	9.13003e-19	TLCD3B
PRRT4	1.8095	4.80409	2.28125e-20	1.09992e-18	PRRT4
S100A16	-1.5023	3.90762	2.47616e-20	1.19047e-18	S100A16
KIF19	4.80672	-0.4804	2.59842e-20	1.24568e-18	KIF19
ADCY7	1.33316	4.6787	2.74495e-20	1.31218e-18	ADCY7
SYT16	2.29913	1.64669	2.81487e-20	1.33832e-18	SYT16
SLITRK1	3.0587	0.0917765	2.81558e-20	1.33832e-18	SLITRK1
HPCAL4	2.10306	1.54576	4.28026e-20	2.02432e-18	HPCAL4
SLC24A3	7.97961	-1.23942	4.28292e-20	2.02432e-18	SLC24A3
CPLX3	3.208	0.0594315	4.98156e-20	2.34791e-18	CPLX3
SEPTIN4	-1.20849	5.41573	5.32222e-20	2.50144e-18	SEPTIN4
C2CD4C	1.7548	3.48543	6.21476e-20	2.91278e-18	C2CD4C
EXPH5	2.69426	1.42197	6.35292e-20	2.96924e-18	EXPH5
SLCO1C1	-2.37336	1.14247	6.47576e-20	3.01825e-18	SLCO1C1
HTR6	2.4246	0.760879	7.06573e-20	3.28409e-18	HTR6
NR2E1	2.41931	0.660625	7.7842e-20	3.60804e-18	NR2E1
SLC12A7	1.74986	2.00661	8.07793e-20	3.73387e-18	SLC12A7
ACTC1	2.36122	0.901768	8.4981e-20	3.9173e-18	ACTC1
ATRNL1	1.984	1.71059	8.61252e-20	3.95916e-18	ATRNL1
TP73	1.80281	3.03635	9.5783e-20	4.3911e-18	TP73
FGF13	-3.76576	-0.468996	9.69754e-20	4.43365e-18	FGF13
RIMS4	1.23603	6.95327	9.84617e-20	4.47737e-18	RIMS4
CSMD1	3.08179	0.194056	9.84652e-20	4.47737e-18	CSMD1
PRSS23	-1.68678	2.55261	1.03669e-19	4.70126e-18	PRSS23
PRECSIT	-2.93969	0.146395	1.11807e-19	5.05661e-18	PRECSIT
LMTK3	1.89604	4.35954	1.30672e-19	5.89394e-18	LMTK3
FZD5	-1.20356	6.05602	1.56403e-19	7.03562e-18	FZD5
PLPPR3	2.65079	1.28499	1.58645e-19	7.11738e-18	PLPPR3
LBH	1.49071	3.54762	1.70295e-19	7.61969e-18	LBH
ADCY1	1.20117	7.39389	1.79451e-19	8.00802e-18	ADCY1
C6orf141	-3.99222	-0.515171	2.10413e-19	9.36478e-18	C6orf141
ANKRD33B	1.38534	4.49059	2.45219e-19	1.0885e-17	ANKRD33B
MTMR7	2.64338	0.655002	3.19882e-19	1.41618e-17	MTMR7
FRY	1.64101	3.5781	3.27801e-19	1.44741e-17	FRY
NRSN1	1.99185	1.53735	3.46566e-19	1.52626e-17	NRSN1
C4B	-1.17642	4.88403	3.57761e-19	1.57143e-17	C4B
NCAM2	1.63736	3.18012	3.60598e-19	1.57976e-17	NCAM2
ACOX2	-3.0915	-0.0665434	3.82477e-19	1.67125e-17	ACOX2
ABCC3	-2.62325	0.368343	4.23393e-19	1.84523e-17	ABCC3
IFITM10	1.65395	3.08295	4.45715e-19	1.93748e-17	IFITM10
WNT5B	1.45828	3.59762	4.59549e-19	1.99245e-17	WNT5B
ABCG4	2.16987	0.925038	4.91179e-19	2.1241e-17	ABCG4
VWCE	1.61565	3.9542	5.18262e-19	2.23546e-17	VWCE
FOXN4	3.86339	-0.0667382	5.45097e-19	2.34518e-17	FOXN4
CDH6	-1.21556	4.52379	5.66782e-19	2.43223e-17	CDH6
FLRT1	1.94836	3.26486	5.88087e-19	2.51722e-17	FLRT1
ENSG00000290803	3.12249	-0.187793	5.92873e-19	2.53125e-17	ENSG00000290803
FN1	1.382	4.88017	6.6644e-19	2.83812e-17	FN1
MYT1	1.10154	6.42222	7.63965e-19	3.24521e-17	MYT1
SEC61G	-2.55101	6.55807	8.04928e-19	3.41058e-17	SEC61G
ENTREP2	3.71873	-0.638805	8.24401e-19	3.48429e-17	ENTREP2
ABCG1	3.3757	-0.238224	8.32301e-19	3.50884e-17	ABCG1
CA12	-1.10218	7.30257	9.19136e-19	3.86521e-17	CA12
UTRN	-4.51481	-0.92071	9.66339e-19	4.05355e-17	UTRN
UPP1	-1.27917	4.07911	1.3646e-18	5.70988e-17	UPP1
DLGAP3	1.62453	4.70527	1.61903e-18	6.75766e-17	DLGAP3
MAOB	-1.15089	4.78468	1.64027e-18	6.82929e-17	MAOB
PTGDS	2.20547	1.61887	1.68788e-18	7.01012e-17	PTGDS
TTC9	1.75777	2.27434	1.92806e-18	7.98788e-17	TTC9
RASA4	1.53855	5.23105	1.98243e-18	8.19289e-17	RASA4
ENSG00000270124	-2.30634	0.777695	2.1378e-18	8.81332e-17	ENSG00000270124
ARK2C	1.2197	4.62357	2.14405e-18	8.81739e-17	ARK2C
GPC3	2.77189	0.590968	2.18211e-18	8.95199e-17	GPC3
POU4F1	1.23636	4.13492	2.32446e-18	9.51271e-17	POU4F1
MAGEL2	3.41136	-0.286908	2.45887e-18	1.00383e-16	MAGEL2
DUSP9	1.80308	2.5366	2.61162e-18	1.0636e-16	DUSP9
SNAP91	4.2888	0.163539	2.74829e-18	1.11655e-16	SNAP91
ATP1A3	1.25954	8.0521	2.8353e-18	1.14912e-16	ATP1A3
SSPOP	2.0494	1.32302	3.02966e-18	1.22493e-16	SSPOP
MT1E	-1.89236	6.91852	3.19944e-18	1.29047e-16	MT1E
PCOLCE	-1.26866	5.11456	3.99749e-18	1.60848e-16	PCOLCE
NOTUM	3.214	0.520888	4.29207e-18	1.72152e-16	NOTUM
VGLL3	2.74019	0.236092	4.29893e-18	1.72152e-16	VGLL3
MT1H	-3.69014	0.351779	4.49824e-18	1.79705e-16	MT1H
CCDC3	2.33941	0.558131	4.88209e-18	1.94576e-16	CCDC3
ANGPT1	-3.70783	-0.750341	4.93863e-18	1.96363e-16	ANGPT1
HOXA13	1.49845	2.76717	5.16753e-18	2.04979e-16	HOXA13
ABLIM1	1.11201	5.85165	5.31084e-18	2.10166e-16	ABLIM1
CYP1A1	-1.62833	2.54909	5.91209e-18	2.33409e-16	CYP1A1
PLXDC1	3.56576	-0.665037	5.95982e-18	2.34741e-16	PLXDC1
SATB2-AS1	-1.27685	3.65457	6.01331e-18	2.36293e-16	SATB2-AS1
MAGI2-AS3	3.05016	-0.303477	6.10403e-18	2.39298e-16	MAGI2-AS3
ZDHHC22	1.07244	7.22041	6.50206e-18	2.54308e-16	ZDHHC22
SLC2A3	-1.04762	5.6042	6.54943e-18	2.55565e-16	SLC2A3
SYT3	1.78571	2.99095	6.76849e-18	2.635e-16	SYT3
GRIA4	4.58262	-0.874016	7.27097e-18	2.82406e-16	GRIA4
TF	1.37564	3.27606	8.45722e-18	3.27722e-16	TF
CXCL16	1.59776	2.30523	8.71003e-18	3.36741e-16	CXCL16
MTTP	-1.09666	5.23723	1.21847e-17	4.69992e-16	MTTP
GATM	-2.64373	0.0928956	1.2882e-17	4.95749e-16	GATM
EPHB1	1.09811	6.39218	1.67116e-17	6.41655e-16	EPHB1
PPP2R2C	3.51873	-0.60749	1.77097e-17	6.78428e-16	PPP2R2C
CPE	2.60664	0.421611	2.05888e-17	7.86924e-16	CPE
TRPC3	2.74802	0.142692	2.34606e-17	8.94649e-16	TRPC3
NPTXR	1.15795	7.11824	2.40245e-17	9.14075e-16	NPTXR
ATP2A3	1.50263	4.18023	2.49823e-17	9.48366e-16	ATP2A3
KIAA1755	1.52405	2.31132	2.58122e-17	9.77659e-16	KIAA1755
ID2-AS1	2.05278	1.07787	2.62181e-17	9.90798e-16	ID2-AS1
SFRP2	-1.05797	7.48468	2.83919e-17	1.07053e-15	SFRP2
MALT1	-1.07486	5.33072	2.94334e-17	1.10732e-15	MALT1
NEXMIF	1.87044	2.32219	2.99488e-17	1.12419e-15	NEXMIF
ENSG00000305782	-4.26071	-0.732385	3.28693e-17	1.23106e-15	ENSG00000305782
TNFRSF1B	1.58302	2.42837	3.49703e-17	1.30683e-15	TNFRSF1B
SP8	1.99801	2.32489	3.83425e-17	1.42966e-15	SP8
PRELP	1.86139	1.72806	3.85371e-17	1.43373e-15	PRELP
ENSG00000293606	2.28247	0.724068	4.27273e-17	1.58611e-15	ENSG00000293606
AFF3	1.25263	4.46497	4.60998e-17	1.70752e-15	AFF3
MYBPH	-4.96885	-0.542347	4.6899e-17	1.7333e-15	MYBPH
SPTB	3.72635	-0.761292	5.90991e-17	2.17939e-15	SPTB
HES7	2.49041	1.20274	6.42112e-17	2.36272e-15	HES7
GRIK5	1.88665	1.85095	6.89284e-17	2.53074e-15	GRIK5
EGFR-AS1	-7.62523	-1.53562	6.96916e-17	2.55318e-15	EGFR-AS1
DSCAM	1.22663	4.5993	7.1569e-17	2.61624e-15	DSCAM
HSPA1A	-1.47066	4.31993	7.4723e-17	2.7256e-15	HSPA1A
KCNA6	1.72337	2.36221	7.77684e-17	2.83053e-15	KCNA6
YPEL1	1.21382	3.83242	7.81904e-17	2.83973e-15	YPEL1
WNT7B	1.63372	4.09954	7.96579e-17	2.88678e-15	WNT7B
NEURL1	1.77845	2.67633	8.08923e-17	2.9252e-15	NEURL1
ENTPD1	-1.53202	3.46818	8.64234e-17	3.11849e-15	ENTPD1
TMEM229B	1.53605	2.7528	9.14592e-17	3.29312e-15	TMEM229B
MCF2L2	2.79678	-0.0279901	9.58992e-17	3.4456e-15	MCF2L2
KITLG	1.42766	3.28944	9.63838e-17	3.45561e-15	KITLG
GDF7	2.16307	1.18282	9.68339e-17	3.46434e-15	GDF7
TMEM151B	1.59945	3.98948	1.30248e-16	4.64985e-15	TMEM151B
ITGA11	2.39756	0.309622	1.64118e-16	5.84659e-15	ITGA11
RALGPS1	1.17574	4.17488	1.64762e-16	5.8571e-15	RALGPS1
PLP1	-1.0353	7.49255	1.87282e-16	6.64357e-15	PLP1
PLSCR4	2.81195	-0.338617	1.89299e-16	6.70095e-15	PLSCR4
SIX2	2.05168	0.953356	1.91648e-16	6.7698e-15	SIX2
ADAM12	-1.89262	1.54514	2.03121e-16	7.16001e-15	ADAM12
PPP1R13B	1.20716	3.82917	2.24195e-16	7.8863e-15	PPP1R13B
SUSD4	4.71392	-1.03301	2.4428e-16	8.57484e-15	SUSD4
KIF26A	2.42975	1.97874	2.46743e-16	8.6329e-15	KIF26A
ELAPOR2	1.49907	2.87286	2.46963e-16	8.6329e-15	ELAPOR2
RHBDL3	1.09178	6.67869	2.50865e-16	8.75108e-15	RHBDL3
SMIM3	-1.30444	3.24022	2.55955e-16	8.91009e-15	SMIM3
DGAT2	1.13663	4.01112	2.74269e-16	9.52785e-15	DGAT2
DUSP8	1.59303	4.27997	3.02501e-16	1.04869e-14	DUSP8
RAB26	2.13669	1.66127	3.05509e-16	1.05694e-14	RAB26
FIBIN	-1.15573	3.92366	3.10487e-16	1.07195e-14	FIBIN
KCNA3	1.66863	1.92419	3.17258e-16	1.09134e-14	KCNA3
STC2	1.19312	3.77461	3.17404e-16	1.09134e-14	STC2
PDZD2	1.77893	1.63507	3.32769e-16	1.14183e-14	PDZD2
B3GAT2	2.08092	1.45217	3.34161e-16	1.14426e-14	B3GAT2
LRATD2	1.02211	5.74674	3.39497e-16	1.16017e-14	LRATD2
REPS2	2.22814	1.24294	3.63151e-16	1.23848e-14	REPS2
ICAM1	-1.29145	3.55811	4.01902e-16	1.36785e-14	ICAM1
HIF3A	2.00458	0.995681	4.22908e-16	1.43643e-14	HIF3A
ASB9	-2.96232	-0.353161	4.44475e-16	1.50663e-14	ASB9
LINC03040	1.77424	2.19349	4.52114e-16	1.52944e-14	LINC03040
HHIPL1	2.04451	1.29586	4.65968e-16	1.57313e-14	HHIPL1
DTX4	1.32408	3.40958	4.81554e-16	1.62249e-14	DTX4
BICDL1	1.84707	2.20709	4.98214e-16	1.67526e-14	BICDL1
PDGFA	1.45529	2.64267	5.20214e-16	1.74574e-14	PDGFA
RNF217	2.48823	0.132015	5.48443e-16	1.83313e-14	RNF217
MAGT1	-1.02558	5.55205	5.54662e-16	1.85023e-14	MAGT1
TRMT9B	1.06543	4.86601	6.08536e-16	2.02592e-14	TRMT9B
PDE4A	1.2199	5.53536	6.72752e-16	2.23085e-14	PDE4A
SLFN12	-1.6469	2.23342	6.75554e-16	2.23572e-14	SLFN12
DCX	1.13468	8.35107	1.01724e-15	3.3599e-14	DCX
LRCH2	2.13425	0.674412	1.24023e-15	4.08839e-14	LRCH2
KLRC4	3.68265	-0.793238	1.48745e-15	4.89371e-14	KLRC4
LRRTM3	1.73312	1.99102	1.58339e-15	5.19917e-14	LRRTM3
RIMBP2	2.94651	-0.519287	1.7825e-15	5.84151e-14	RIMBP2
ENO1P4	5.46769	-0.78746	1.79112e-15	5.85833e-14	ENO1P4
ACSL6	1.22517	3.62993	1.86424e-15	6.08563e-14	ACSL6
NMNAT3	1.60384	1.9752	1.95391e-15	6.36596e-14	NMNAT3
TNC	-1.0918	7.64684	2.00056e-15	6.5053e-14	TNC
TAFA5	1.32266	4.62113	2.04789e-15	6.64633e-14	TAFA5
ZNF423	2.89079	0.0744048	2.13516e-15	6.91619e-14	ZNF423
S100A10	-1.64022	5.01283	2.18445e-15	7.06221e-14	S100A10
ENSG00000284471	1.53497	2.36287	2.25112e-15	7.26376e-14	ENSG00000284471
NFASC	1.03371	5.47487	2.35518e-15	7.58495e-14	NFASC
RASAL1	3.68705	-0.791931	2.61625e-15	8.40958e-14	RASAL1
PDZRN4	3.77032	-1.01543	2.99126e-15	9.59664e-14	PDZRN4
CLVS2	2.24619	0.742245	3.03289e-15	9.71162e-14	CLVS2
USP43	1.81275	2.41607	3.66841e-15	1.1702e-13	USP43
SNED1	-1.43083	3.34648	3.80705e-15	1.21212e-13	SNED1
SPOCD1	-3.08209	-0.450693	4.49906e-15	1.42703e-13	SPOCD1
C4A	-1.22548	4.93647	4.71609e-15	1.49304e-13	C4A
RFTN1	1.00748	4.80766	4.77605e-15	1.50918e-13	RFTN1
KCNJ11	1.51171	3.04124	5.0032e-15	1.57798e-13	KCNJ11
STAT5A	1.78083	1.38579	5.1886e-15	1.63339e-13	STAT5A
EGR1	-1.18407	5.65647	5.4029e-15	1.69767e-13	EGR1
SVOP	3.33269	-0.48678	5.96975e-15	1.87227e-13	SVOP
LRRC8C	1.50471	2.27852	6.39362e-15	1.99918e-13	LRRC8C
SLITRK5	1.66222	1.47893	6.39822e-15	1.99918e-13	SLITRK5
AXL	-3.93427	-0.853388	6.42991e-15	2.00534e-13	AXL
FRMPD3	1.44091	2.47833	6.52004e-15	2.02968e-13	FRMPD3
AIFM3	3.09817	-0.606272	6.54474e-15	2.0336e-13	AIFM3
SHROOM4	1.15222	4.22999	6.70096e-15	2.07829e-13	SHROOM4
NEUROD1	2.21819	0.400032	7.14287e-15	2.21126e-13	NEUROD1
BTBD17	1.63976	2.64115	7.25715e-15	2.2425e-13	BTBD17
DOCK3	1.91301	0.743404	9.65953e-15	2.97936e-13	DOCK3
GALNT12	2.12012	1.22152	1.07043e-14	3.29554e-13	GALNT12
GRIN2D	1.38668	4.9997	1.13113e-14	3.47604e-13	GRIN2D
RASGRP2	1.72791	3.14942	1.206e-14	3.69937e-13	RASGRP2
RNF112	1.38242	3.78507	1.25095e-14	3.83024e-13	RNF112
KIRREL2	2.31016	0.546098	1.27795e-14	3.90578e-13	KIRREL2
CSF1	-1.10653	6.67535	1.30417e-14	3.97865e-13	CSF1
CHRNA9	-1.1421	3.57257	1.41792e-14	4.31784e-13	CHRNA9
SLC27A2	5.68529	-1.66655	1.45536e-14	4.42382e-13	SLC27A2
TMEM45A	2.64714	-0.255856	1.60097e-14	4.84885e-13	TMEM45A
DAAM1	1.02617	4.97689	1.65346e-14	4.99881e-13	DAAM1
F3	-1.11341	3.89544	1.6683e-14	5.03462e-13	F3
BAIAP2L1	1.65035	1.52476	1.90866e-14	5.74962e-13	BAIAP2L1
TMEM151A	2.31125	1.24226	2.05542e-14	6.18064e-13	TMEM151A
ARHGDIG	3.09985	-0.570764	2.24297e-14	6.73252e-13	ARHGDIG
EMILIN2	2.01657	0.580917	2.32973e-14	6.97703e-13	EMILIN2
NKX2-1	3.5368	-0.953522	2.33275e-14	6.97703e-13	NKX2-1
CRABP2	1.2086	3.52848	2.33864e-14	6.98223e-13	CRABP2
FCGR2C	-2.65192	-0.0533101	2.35554e-14	7.02019e-13	FCGR2C
PAX5	3.78067	-1.16236	2.69774e-14	8.01156e-13	PAX5
PLCXD2	1.27207	3.1763	2.74914e-14	8.14978e-13	PLCXD2
RARB	3.66862	-1.09087	2.89606e-14	8.57018e-13	RARB
PMP2	-1.00361	5.94508	3.01052e-14	8.89324e-13	PMP2
ONECUT2	1.0017	5.3649	3.08509e-14	9.09749e-13	ONECUT2
CRYAB	-1.33383	3.70637	3.31701e-14	9.76423e-13	CRYAB
ELAVL3	1.1247	7.10708	3.63868e-14	1.06924e-12	ELAVL3
SOCS2	-2.62099	-0.407784	3.74294e-14	1.09795e-12	SOCS2
JAG2	1.5441	3.85464	3.99035e-14	1.16848e-12	JAG2
ENSG00000279255	2.30254	1.06041	4.39078e-14	1.2835e-12	ENSG00000279255
SCUBE2	1.61936	1.94642	4.47188e-14	1.30493e-12	SCUBE2
EGR2	-1.96748	1.40685	4.66541e-14	1.35904e-12	EGR2
ST8SIA4	2.71173	-0.472908	5.17958e-14	1.50621e-12	ST8SIA4
CTNNA2	1.99885	0.684665	5.37318e-14	1.5598e-12	CTNNA2
RTP5	1.25433	7.42282	5.46868e-14	1.58478e-12	RTP5
CKMT1A	1.25185	3.28071	5.80536e-14	1.67945e-12	CKMT1A
SLC40A1	1.91686	1.13377	6.08966e-14	1.75866e-12	SLC40A1
VWA5B2	3.72578	-0.404063	6.38182e-14	1.83672e-12	VWA5B2
ALDH1L1	1.8408	1.4745	6.67971e-14	1.91588e-12	ALDH1L1
SCRG1	-1.54881	4.71476	7.63438e-14	2.18596e-12	SCRG1
PIK3AP1	1.24253	3.36127	7.98148e-14	2.28145e-12	PIK3AP1
PRDM1	-2.67611	-0.367599	8.04977e-14	2.29706e-12	PRDM1
GRIA1	-1.29356	3.12777	8.25786e-14	2.35244e-12	GRIA1
CHRNA1	-2.60912	-0.420315	8.79704e-14	2.50179e-12	CHRNA1
ENSG00000307083	-7.20847	-1.89943	8.8199e-14	2.50405e-12	ENSG00000307083
CA13	-1.7135	1.0428	9.02165e-14	2.557e-12	CA13
WNT9A	3.32057	-0.856684	9.76117e-14	2.75729e-12	WNT9A
ABCA13	-3.00622	-0.163003	1.07882e-13	3.03631e-12	ABCA13
SYTL4	1.20156	3.21017	1.08033e-13	3.03631e-12	SYTL4
PRPH	1.65614	2.70855	1.13147e-13	3.17473e-12	PRPH
PPM1J	1.38623	2.4726	1.13395e-13	3.17638e-12	PPM1J
ELAPOR1	2.39851	-0.0143191	1.25688e-13	3.51486e-12	ELAPOR1
RTN4R	1.29825	5.36533	1.28419e-13	3.58526e-12	RTN4R
NTN4	7.18694	-1.93102	1.35642e-13	3.78064e-12	NTN4
MT2A	-1.51123	8.62942	1.36018e-13	3.78482e-12	MT2A
PTX3	-1.29454	3.37805	1.3714e-13	3.80973e-12	PTX3
CKMT1B	1.05149	4.1846	1.37691e-13	3.81871e-12	CKMT1B
TIMP1	-1.14688	5.74452	1.44772e-13	4.00845e-12	TIMP1
PPP1R16B	2.78622	-0.438067	1.52983e-13	4.22882e-12	PPP1R16B
ST6GAL1	1.05196	4.04825	1.67116e-13	4.61192e-12	ST6GAL1
RAB43	-2.22038	2.89987	1.68064e-13	4.63045e-12	RAB43
RASA4B	1.49754	4.35272	1.93808e-13	5.331e-12	RASA4B
BCORL1	1.01712	6.45018	1.99255e-13	5.47184e-12	BCORL1
TMEM196	1.93126	0.605734	2.12012e-13	5.80319e-12	TMEM196
MICAL2	1.04229	4.08394	2.12814e-13	5.81564e-12	MICAL2
PAPSS2	-1.05648	3.74791	2.18403e-13	5.95867e-12	PAPSS2
MT1G	-1.40506	6.28815	2.19809e-13	5.98731e-12	MT1G
CYP26B1	2.75564	-0.337597	2.7701e-13	7.52096e-12	CYP26B1
ALS2CL	2.64611	0.0647584	3.09924e-13	8.40098e-12	ALS2CL
RGS8	1.29993	2.52297	3.10522e-13	8.40362e-12	RGS8
CADPS2	1.12972	3.55015	3.14387e-13	8.49452e-12	CADPS2
PTGER2	2.56758	0.0135447	3.67681e-13	9.91853e-12	PTGER2
FRMPD1	2.92405	-0.703967	3.9395e-13	1.06101e-11	FRMPD1
ENSG00000228944	1.48492	1.54812	4.1826e-13	1.12468e-11	ENSG00000228944
PAIP2B	1.2473	3.39802	4.21134e-13	1.13059e-11	PAIP2B
MT1F	-1.54915	4.532	4.32684e-13	1.15975e-11	MT1F
SERPINH1	-1.0037	7.75188	4.44774e-13	1.18835e-11	SERPINH1
KY	1.22802	3.87649	4.74911e-13	1.26686e-11	KY
SH2D4A	-2.14461	0.450439	5.35284e-13	1.42338e-11	SH2D4A
KIF1A	1.01442	10.4737	5.63085e-13	1.49494e-11	KIF1A
UMODL1	2.29279	-0.0880305	5.83298e-13	1.54372e-11	UMODL1
EFNA2	1.29767	3.45223	6.32352e-13	1.6709e-11	EFNA2
GAS2	3.42664	-0.771775	6.35958e-13	1.67779e-11	GAS2
PAK3	1.07684	5.42259	6.4906e-13	1.70967e-11	PAK3
LIMS2	1.7713	1.43968	6.57999e-13	1.7305e-11	LIMS2
ARHGEF28	1.32913	2.77095	6.60266e-13	1.73374e-11	ARHGEF28
BHLHE41	1.60886	1.37667	6.95586e-13	1.82363e-11	BHLHE41
GLIPR1	-1.72122	1.27794	7.31001e-13	1.91349e-11	GLIPR1
C2orf74-AS1	-1.72185	0.948628	7.53444e-13	1.96916e-11	C2orf74-AS1
ADAMTS17	2.06739	0.0915145	8.46375e-13	2.20861e-11	ADAMTS17
PATJ	1.02483	3.84328	8.88995e-13	2.31263e-11	PATJ
AKR1B10	-2.10767	0.0148332	9.28522e-13	2.41171e-11	AKR1B10
TMOD1	1.19248	2.78246	1.03257e-12	2.67601e-11	TMOD1
FXYD5	-1.39043	2.51299	1.04349e-12	2.6978e-11	FXYD5
ENSG00000231977	2.0655	0.400412	1.20144e-12	3.10139e-11	ENSG00000231977
ZNF727	2.07223	0.151766	1.2229e-12	3.15193e-11	ZNF727
ENSG00000250993	-2.69712	-0.344793	1.3423e-12	3.45002e-11	ENSG00000250993
ISLR2	1.86466	0.6551	1.3462e-12	3.4538e-11	ISLR2
LCNL1	2.41867	1.41472	1.39015e-12	3.56112e-11	LCNL1
TRPM3	-1.63141	1.07863	1.49373e-12	3.82063e-11	TRPM3
MAGI3	1.0234	4.39934	1.56411e-12	3.99456e-11	MAGI3
PNMA8C	1.35645	2.09217	1.58137e-12	4.0325e-11	PNMA8C
LMNA	-1.10283	7.22345	1.62712e-12	4.13658e-11	LMNA
LAMA3	2.12587	0.00147367	1.72176e-12	4.37056e-11	LAMA3
CREG2	3.8576	-1.32262	1.73069e-12	4.38659e-11	CREG2
SHTN1	2.14976	0.0264214	1.77159e-12	4.4835e-11	SHTN1
FCRLA	-1.85203	0.670022	1.78261e-12	4.4978e-11	FCRLA
MYCBP	-1.07625	3.98402	1.80757e-12	4.55017e-11	MYCBP
AATK	1.59563	3.64767	1.81299e-12	4.55391e-11	AATK
KLRC2	4.06101	-1.25615	1.93018e-12	4.84103e-11	KLRC2
CNRIP1	1.41036	2.44328	2.02349e-12	5.05992e-11	CNRIP1
ENSG00000279693	3.33032	-0.695383	2.12062e-12	5.28704e-11	ENSG00000279693
S100B	-1.27306	5.24631	2.61868e-12	6.51912e-11	S100B
ANGPT2	-3.83218	-1.26348	2.7243e-12	6.772e-11	ANGPT2
TMEM54	1.00074	4.1789	2.7897e-12	6.92432e-11	TMEM54
SRCIN1	1.36467	3.9494	2.89897e-12	7.1849e-11	SRCIN1
STAC2	1.45937	1.46149	2.94612e-12	7.29099e-11	STAC2
SHOX2	1.45143	1.88031	3.23806e-12	8.00167e-11	SHOX2
DCLK1	1.04227	4.17129	3.3923e-12	8.3705e-11	DCLK1
ARHGAP29	-1.10111	4.02998	3.48857e-12	8.5954e-11	ARHGAP29
ENSG00000255641	3.18733	-1.21069	3.50217e-12	8.61626e-11	ENSG00000255641
MMP28	2.95354	-0.809089	3.50845e-12	8.61908e-11	MMP28
ECE2	3.32631	-0.992896	3.65461e-12	8.96501e-11	ECE2
CAVIN3	-2.49325	-0.304263	3.73201e-12	9.12819e-11	CAVIN3
C1QL4	1.28434	4.36757	3.86032e-12	9.42828e-11	C1QL4
CDH15	1.18042	5.56833	4.02019e-12	9.79024e-11	CDH15
WNT10B	2.26638	-0.214235	4.16968e-12	1.01396e-10	WNT10B
TLE2	1.08698	6.88887	4.47129e-12	1.08573e-10	TLE2
CAMKK1	1.09512	4.12577	5.06374e-12	1.22604e-10	CAMKK1
RTN1	1.16491	3.53733	6.22938e-12	1.50392e-10	RTN1
DIPK1C	1.27003	2.39965	6.55386e-12	1.57999e-10	DIPK1C
SLC39A8	1.46731	1.34208	6.57077e-12	1.58179e-10	SLC39A8
STEAP1B-AS1	-1.46313	1.50359	6.66882e-12	1.6031e-10	STEAP1B-AS1
AFAP1L2	1.0038	4.10178	6.93186e-12	1.66394e-10	AFAP1L2
AMZ1	2.1404	-0.0541846	7.64614e-12	1.83278e-10	AMZ1
DNAH10OS	1.31699	2.75917	8.02724e-12	1.92139e-10	DNAH10OS
CABP1	1.56254	1.16194	8.53523e-12	2.04007e-10	CABP1
ADSS1	1.38413	2.13415	9.13738e-12	2.17162e-10	ADSS1
SHC2	1.21227	4.58652	9.56524e-12	2.27009e-10	SHC2
TMEM51-AS1	1.61984	1.22004	9.75441e-12	2.30845e-10	TMEM51-AS1
DLL4	1.70687	0.722101	9.89352e-12	2.33808e-10	DLL4
ZBTB7C	1.23728	3.30868	1.02788e-11	2.4257e-10	ZBTB7C
TMCC2	1.13498	4.32957	1.04759e-11	2.46529e-10	TMCC2
PTGIS	1.44657	2.27661	1.04927e-11	2.46578e-10	PTGIS
IL11	-2.45547	0.157154	1.0923e-11	2.55616e-10	IL11
EMP3	-1.33413	4.22469	1.11105e-11	2.59643e-10	EMP3
NR2F2	-1.31701	1.84789	1.1276e-11	2.63144e-10	NR2F2
FNDC5	1.14975	2.986	1.30112e-11	3.02796e-10	FNDC5
WNT4	2.30361	-0.364716	1.33278e-11	3.09732e-10	WNT4
KCNH4	1.5635	3.21862	1.51825e-11	3.51376e-10	KCNH4
ANKRD1	-6.88286	-2.16297	1.60208e-11	3.70265e-10	ANKRD1
CBX7	1.43257	2.04174	1.76897e-11	4.06597e-10	CBX7
LINC01819	-3.03999	-0.960848	1.79211e-11	4.11352e-10	LINC01819
EPHA5	1.42052	1.37204	1.86838e-11	4.28272e-10	EPHA5
TMEM130	2.93056	-1.10776	1.92431e-11	4.40492e-10	TMEM130
ADAMTS8	2.75827	0.134962	1.94803e-11	4.45313e-10	ADAMTS8
DENND1C	2.41565	-0.599461	1.98962e-11	4.54202e-10	DENND1C
CDKL5	1.64334	0.930493	2.11448e-11	4.81966e-10	CDKL5
GRM2	1.25104	2.00215	2.11698e-11	4.81966e-10	GRM2
RTN4RL1	1.83587	2.49106	2.14719e-11	4.8818e-10	RTN4RL1
RORA	1.92811	0.128432	2.21972e-11	5.03987e-10	RORA
COL9A3	-1.32664	7.11497	2.26377e-11	5.13294e-10	COL9A3
DGCR5	1.36431	1.69928	2.62076e-11	5.93438e-10	DGCR5
HES5	1.17804	4.12503	2.70446e-11	6.11566e-10	HES5
FZD7	-1.00925	6.98576	2.71981e-11	6.14209e-10	FZD7
C4orf54	-1.11491	2.99308	2.79542e-11	6.30434e-10	C4orf54
ARHGEF4	1.0514	6.56615	2.89602e-11	6.51371e-10	ARHGEF4
ENPP6	2.23527	-0.386182	3.19753e-11	7.18224e-10	ENPP6
OBSCN-AS1	2.20609	-0.0534019	3.26744e-11	7.32946e-10	OBSCN-AS1
ZNF467	1.92424	0.689897	3.45991e-11	7.75085e-10	ZNF467
OCIAD2	-1.37132	3.40217	3.54519e-11	7.9313e-10	OCIAD2
PALM	1.08614	6.27559	3.81756e-11	8.50662e-10	PALM
NYAP1	1.39289	3.01713	4.52592e-11	1.00185e-09	NYAP1
PAMR1	2.54904	-0.207654	5.13241e-11	1.1326e-09	PAMR1
THBS1	-1.19454	2.5703	5.17292e-11	1.13906e-09	THBS1
CD302	1.04199	3.97976	5.19795e-11	1.14307e-09	CD302
BSN	1.01139	5.84012	5.4335e-11	1.19331e-09	BSN
PLIN4	1.93325	0.374251	5.88438e-11	1.28896e-09	PLIN4
DACT1	1.26466	2.14822	6.19349e-11	1.3549e-09	DACT1
CCN1	-1.0234	3.3662	6.27957e-11	1.37194e-09	CCN1
C3orf80	2.00136	0.769196	6.71797e-11	1.46391e-09	C3orf80
NOG	1.8311	0.752967	7.93752e-11	1.72741e-09	NOG
NMRAL2P	-1.96362	-0.127273	8.24541e-11	1.78746e-09	NMRAL2P
ALX3	3.67359	-1.66946	8.81944e-11	1.90698e-09	ALX3
ARHGAP18	-2.23319	-0.358351	1.05456e-10	2.27436e-09	ARHGAP18
GFRA3	2.89624	-1.0116	1.07006e-10	2.30482e-09	GFRA3
PEG13	1.49974	1.15856	1.07176e-10	2.30552e-09	PEG13
PRR36	1.26901	6.31767	1.07999e-10	2.31728e-09	PRR36
DBP	1.54189	1.62379	1.09262e-10	2.3414e-09	DBP
OLFML2A	1.06844	3.45809	1.18079e-10	2.52067e-09	OLFML2A
LINC02577	-3.12241	-1.02968	1.19346e-10	2.54448e-09	LINC02577
IQSEC3	4.68617	-1.82963	1.23964e-10	2.63959e-09	IQSEC3
LINC01804	1.34596	1.74316	1.4068e-10	2.98794e-09	LINC01804
PAX6	1.13721	2.88391	1.42511e-10	3.023e-09	PAX6
ATP2B3	2.12339	0.0301426	1.47886e-10	3.13305e-09	ATP2B3
BACE2	1.84425	0.566048	1.50407e-10	3.18244e-09	BACE2
LINC02773	-4.60215	-1.89317	1.50663e-10	3.18384e-09	LINC02773
F11R	3.45746	-1.29067	1.53725e-10	3.24039e-09	F11R
MARCHF3	1.174	2.10263	1.76711e-10	3.71093e-09	MARCHF3
ACHE	1.80343	1.7762	1.85095e-10	3.87728e-09	ACHE
NEDD9	-1.04998	3.32566	1.97538e-10	4.12395e-09	NEDD9
SLC30A3	2.57628	-0.255146	1.97607e-10	4.12395e-09	SLC30A3
FAM78A	1.05064	4.00808	1.98601e-10	4.13954e-09	FAM78A
FCGBP	1.57515	0.928738	2.01784e-10	4.20065e-09	FCGBP
GPNMB	-2.17816	0.113141	2.13475e-10	4.43303e-09	GPNMB
ENSG00000267506	1.21291	1.77834	2.24744e-10	4.65554e-09	ENSG00000267506
RNF125	1.48196	0.896439	2.35605e-10	4.86847e-09	RNF125
NPM2	1.70027	0.587316	2.44915e-10	5.04844e-09	NPM2
ENSG00000289754	6.7086	-2.31945	2.52426e-10	5.19687e-09	ENSG00000289754
PROS1	-1.05296	3.64109	2.53046e-10	5.20326e-09	PROS1
EYA1	1.10826	2.31374	2.54869e-10	5.23432e-09	EYA1
SERPINA3	-5.05984	-2.16227	2.8026e-10	5.74876e-09	SERPINA3
OPRL1	1.19144	3.2643	2.84887e-10	5.83654e-09	OPRL1
FOLH1	-1.07444	2.70849	3.06789e-10	6.26231e-09	FOLH1
CA9	1.44893	1.23404	3.24274e-10	6.61118e-09	CA9
PTHLH	-2.44594	-0.763285	3.2589e-10	6.63606e-09	PTHLH
RNF208	1.14935	3.6704	3.41478e-10	6.94504e-09	RNF208
MERTK	1.19238	2.44548	3.56139e-10	7.2257e-09	MERTK
BBOX1	-1.74489	0.721802	3.64443e-10	7.38525e-09	BBOX1
TAC3	2.43698	-0.802001	4.02517e-10	8.13714e-09	TAC3
MNX1	2.34642	-0.371874	4.0406e-10	8.15852e-09	MNX1
LAYN	1.30671	1.65572	4.42402e-10	8.90055e-09	LAYN
SYN1	1.05262	5.01118	4.51303e-10	9.06876e-09	SYN1
RIPPLY3	2.18658	-0.55488	4.55812e-10	9.13748e-09	RIPPLY3
CLIC2	-1.14758	3.56382	4.74921e-10	9.5092e-09	CLIC2
RAB7B	-1.10685	2.50263	4.85888e-10	9.71718e-09	RAB7B
BANCR	-4.65876	-1.82395	5.11764e-10	1.02103e-08	BANCR
CPNE7	1.10899	4.76597	5.17582e-10	1.03141e-08	CPNE7
FGF17	2.49051	-0.167617	5.63587e-10	1.12043e-08	FGF17
IL11RA	1.677	2.03551	5.64839e-10	1.12159e-08	IL11RA
OTULINL	1.8154	0.492361	5.94101e-10	1.177e-08	OTULINL
IER3	-2.39411	-0.256766	5.94145e-10	1.177e-08	IER3
CDH5	2.00827	-0.337837	5.95105e-10	1.17722e-08	CDH5
RND1	1.2838	1.60941	5.95659e-10	1.17722e-08	RND1
NFATC1	1.3949	1.09912	6.77123e-10	1.33194e-08	NFATC1
TNFSF4	-1.11548	2.22386	6.99536e-10	1.3712e-08	TNFSF4
DUXAP10	1.87695	0.411663	7.05721e-10	1.38171e-08	DUXAP10
FNDC10	1.2521	3.65702	7.43416e-10	1.45213e-08	FNDC10
HSPA12A	1.50513	0.834462	7.4633e-10	1.45612e-08	HSPA12A
TGFBR2	-2.44709	0.0234985	7.63335e-10	1.48757e-08	TGFBR2
DOK6	1.02709	2.9791	8.04684e-10	1.56452e-08	DOK6
SERPINE1	-1.43953	1.29591	8.27736e-10	1.60748e-08	SERPINE1
ENSG00000240086	2.69605	-0.941472	8.4572e-10	1.6405e-08	ENSG00000240086
VWDE	2.11573	0.108786	8.95708e-10	1.73546e-08	VWDE
NAP1L3	1.54469	0.648388	9.18209e-10	1.77496e-08	NAP1L3
COL11A1	-2.24361	-0.569574	9.4492e-10	1.82449e-08	COL11A1
ENSG00000267952	2.48528	-0.66956	9.52026e-10	1.8361e-08	ENSG00000267952
VGF	-1.32559	7.99944	9.73162e-10	1.87256e-08	VGF
PLPPR1	3.49956	-1.58439	1.06567e-09	2.04586e-08	PLPPR1
COL22A1	-1.11129	3.65366	1.12632e-09	2.15983e-08	COL22A1
PGAM2	1.54571	0.672696	1.21155e-09	2.32062e-08	PGAM2
OMG	2.41457	-0.416035	1.21628e-09	2.32701e-08	OMG
NAT16	1.19432	2.5436	1.21874e-09	2.32906e-08	NAT16
ENSG00000260918	4.38538	-2.0833	1.33294e-09	2.54151e-08	ENSG00000260918
CARMIL3	1.14839	4.67344	1.35602e-09	2.57675e-08	CARMIL3
RNF144B	2.28098	-0.510329	1.38497e-09	2.62581e-08	RNF144B
MSL3B	-4.36326	-2.06941	1.58698e-09	2.97852e-08	MSL3B
GALNT3	-2.8381	-1.35244	1.61023e-09	3.01878e-08	GALNT3
BMF	1.11645	2.954	1.62454e-09	3.03543e-08	BMF
CLCF1	-2.5772	-1.08206	1.64585e-09	3.07183e-08	CLCF1
ZBTB16	-1.49613	1.7072	1.66135e-09	3.09731e-08	ZBTB16
HAPLN2	2.00843	0.677139	1.69047e-09	3.1481e-08	HAPLN2
FGD3	1.22445	2.45165	1.85823e-09	3.44521e-08	FGD3
ENSG00000260604	1.45168	0.656241	2.02263e-09	3.73352e-08	ENSG00000260604
CES3	1.96496	0.186353	2.19352e-09	4.04007e-08	CES3
PLA2G2C	-2.90665	-1.17276	2.29331e-09	4.21925e-08	PLA2G2C
LGALS1	-1.24536	5.03749	2.40911e-09	4.42258e-08	LGALS1
STAMBPL1	2.40754	-0.841045	2.49454e-09	4.56942e-08	STAMBPL1
EDA	2.16638	-0.748133	2.65185e-09	4.84172e-08	EDA
ANKFN1	1.0303	2.98604	2.69861e-09	4.91639e-08	ANKFN1
ENSG00000291133	2.33129	-0.681965	2.75254e-09	5.0092e-08	ENSG00000291133
IRF5	2.82391	-1.26199	2.87342e-09	5.21786e-08	IRF5
SYT15-AS1	3.20485	-1.59863	3.23903e-09	5.84767e-08	SYT15-AS1
FXYD7	-1.74279	0.502324	3.24115e-09	5.84767e-08	FXYD7
MIR124-1HG	1.41025	4.19878	3.41213e-09	6.14953e-08	MIR124-1HG
SAMD15	-1.80372	0.252069	3.46387e-09	6.23608e-08	SAMD15
PTPN3	-2.45584	-0.962997	3.484e-09	6.26373e-08	PTPN3
ENSG00000266306	1.80214	-0.124517	3.67047e-09	6.57276e-08	ENSG00000266306
FRRS1L	1.03698	3.32187	3.7469e-09	6.70247e-08	FRRS1L
OBSCN	1.03266	3.30558	3.79687e-09	6.78464e-08	OBSCN
CHRM4	1.49105	1.52647	3.88359e-09	6.9322e-08	CHRM4
LINC02732	-2.86079	-1.20858	3.90236e-09	6.95831e-08	LINC02732
PLA2G3	1.06677	3.24433	4.00559e-09	7.1348e-08	PLA2G3
PLCL2	2.24137	-0.683832	4.02985e-09	7.1704e-08	PLCL2
OTUD7A	1.31825	1.5149	4.18045e-09	7.43049e-08	OTUD7A
TRIM67	3.40904	-0.961941	4.23927e-09	7.52705e-08	TRIM67
ENSG00000287867	5.13839	-2.10759	4.34988e-09	7.69901e-08	ENSG00000287867
NRTN	2.49438	-1.01589	4.37557e-09	7.73631e-08	NRTN
APOE	1.01921	3.79318	4.39936e-09	7.77019e-08	APOE
MT3	1.48733	1.22748	4.483e-09	7.90959e-08	MT3
DEPTOR	1.34276	1.44022	4.50545e-09	7.94085e-08	DEPTOR
CHST9	1.89202	0.188309	4.52666e-09	7.96987e-08	CHST9
ELFN1	2.35021	-0.521898	4.5457e-09	7.99499e-08	ELFN1
SLC6A12	1.56695	0.30733	4.64676e-09	8.1642e-08	SLC6A12
VSTM2A	-2.55659	-1.16959	4.72761e-09	8.29755e-08	VSTM2A
NKX3-1	1.37915	1.05109	5.2098e-09	9.12476e-08	NKX3-1
NELL2	1.74381	0.132466	5.36944e-09	9.38478e-08	NELL2
EML5	1.49619	0.561816	5.38975e-09	9.41047e-08	EML5
LINC01322	3.274	-1.58289	6.09689e-09	1.06044e-07	LINC01322
PNCK	1.08189	3.64731	6.09886e-09	1.06044e-07	PNCK
TCAF2	-2.53331	-0.990897	6.40311e-09	1.11104e-07	TCAF2
N4BP2L1	1.09781	2.32835	6.83711e-09	1.18029e-07	N4BP2L1
CYS1	1.61489	0.832037	6.83739e-09	1.18029e-07	CYS1
SLC43A3	2.06011	-0.462894	7.20536e-09	1.24126e-07	SLC43A3
FAM43B	1.31774	1.93656	7.31969e-09	1.25966e-07	FAM43B
LINC00621	2.04965	-0.641291	7.35805e-09	1.26497e-07	LINC00621
PLCD1	1.11217	3.14049	7.38988e-09	1.26914e-07	PLCD1
SMAD7	1.35413	1.37106	7.52023e-09	1.2902e-07	SMAD7
RORC	1.9844	-0.461163	7.65092e-09	1.31128e-07	RORC
ENSG00000288597	1.5354	0.399347	7.72223e-09	1.32216e-07	ENSG00000288597
DNAH11	1.08085	2.31278	7.82212e-09	1.33789e-07	DNAH11
PPARGC1A	1.37611	0.952777	7.89874e-09	1.34962e-07	PPARGC1A
ENSG00000272512	1.41175	1.93104	8.25748e-09	1.40805e-07	ENSG00000272512
LINC00639	2.01917	-0.152381	8.77843e-09	1.49536e-07	LINC00639
BEND5	1.02102	2.39926	9.24562e-09	1.57335e-07	BEND5
KLHL14	-4.20396	-2.18873	9.56385e-09	1.62585e-07	KLHL14
GLYCTK-AS1	2.31552	1.06831	9.91631e-09	1.68407e-07	GLYCTK-AS1
ADAM33	1.79373	0.777248	1.00344e-08	1.7024e-07	ADAM33
WNT6	2.07857	-0.563599	1.01566e-08	1.72139e-07	WNT6
SLC16A7	1.4803	1.33495	1.06529e-08	1.80369e-07	SLC16A7
PNMA6A	1.34914	1.50499	1.12934e-08	1.9102e-07	PNMA6A
CAMK2A	1.03649	2.50926	1.1631e-08	1.96334e-07	CAMK2A
FRZB	1.66013	0.0299642	1.24107e-08	2.08657e-07	FRZB
ENSG00000279118	-1.48693	0.925904	1.394e-08	2.339e-07	ENSG00000279118
ZCCHC12	1.49711	1.13095	1.47718e-08	2.47608e-07	ZCCHC12
KCNG2	3.60419	-1.97315	1.49166e-08	2.49537e-07	KCNG2
MMP25	-2.21954	-0.516763	1.52984e-08	2.55415e-07	MMP25
SFRP4	2.33804	-0.823979	1.59229e-08	2.65313e-07	SFRP4
OTP	4.79707	-2.38854	1.60349e-08	2.66914e-07	OTP
XIRP1	-4.20004	-2.20565	1.6121e-08	2.68082e-07	XIRP1
FMNL1	3.01358	-1.34407	1.6557e-08	2.75059e-07	FMNL1
LEPR	1.30838	0.909809	1.67005e-08	2.7683e-07	LEPR
ENSG00000232211	2.48443	-1.09378	1.67119e-08	2.7683e-07	ENSG00000232211
EGFL7	2.63315	-1.02964	1.67131e-08	2.7683e-07	EGFL7
TMEM119	2.68417	-1.09103	1.6936e-08	2.80245e-07	TMEM119
COL18A1	1.16542	6.33842	1.69669e-08	2.80481e-07	COL18A1
TMC6	1.60608	1.09961	1.87719e-08	3.09101e-07	TMC6
TTC9B	2.00051	-0.248954	1.93777e-08	3.18763e-07	TTC9B
TSPAN15	1.02851	2.95346	1.9802e-08	3.25106e-07	TSPAN15
F2RL2	-2.28893	-0.957445	2.08333e-08	3.41702e-07	F2RL2
SSC5D	1.55396	1.1572	2.10773e-08	3.45367e-07	SSC5D
ADRA1D	-4.27078	-2.12254	2.12467e-08	3.47804e-07	ADRA1D
CEBPD	-1.47411	2.14736	2.14005e-08	3.49979e-07	CEBPD
VCAM1	-1.59743	0.0680349	2.19146e-08	3.58037e-07	VCAM1
PROC	3.60921	-1.7226	2.36108e-08	3.84627e-07	PROC
SLC25A27	1.49799	0.795393	2.54853e-08	4.13957e-07	SLC25A27
GALNT4	-2.33468	1.13902	2.64166e-08	4.28669e-07	GALNT4
SIDT1	2.63026	-1.27175	2.72653e-08	4.41161e-07	SIDT1
FGF12	1.07014	1.90597	2.88446e-08	4.6537e-07	FGF12
ZDBF2	1.12071	3.39415	3.01828e-08	4.86491e-07	ZDBF2
ENSG00000267745	-3.09237	-1.3831	3.11534e-08	5.01173e-07	ENSG00000267745
CEND1	1.09116	1.70152	3.17589e-08	5.10277e-07	CEND1
CPT1C	1.1263	2.558	3.21074e-08	5.15038e-07	CPT1C
LAMA2	-3.76027	-2.13397	3.31649e-08	5.31494e-07	LAMA2
UCN2	-2.73753	-1.31623	3.33502e-08	5.33445e-07	UCN2
WDR86	1.96019	-0.541441	3.35748e-08	5.36049e-07	WDR86
SLC4A11	1.32922	1.87102	3.35769e-08	5.36049e-07	SLC4A11
ZDHHC11B	1.00978	4.42731	3.38505e-08	5.3939e-07	ZDHHC11B
ENSG00000293404	2.13937	-0.988653	3.49387e-08	5.55675e-07	ENSG00000293404
PLD5	2.06691	-0.502712	3.56393e-08	5.65744e-07	PLD5
SP100	-2.48886	-1.24085	3.57233e-08	5.66542e-07	SP100
CACNA1E	1.13573	1.86799	3.59792e-08	5.70061e-07	CACNA1E
BTBD8	1.14161	1.80024	3.70492e-08	5.8646e-07	BTBD8
RRAD	-2.07492	-0.174979	3.72154e-08	5.88536e-07	RRAD
TXLNB	-1.17547	1.34339	3.86532e-08	6.10699e-07	TXLNB
ENSG00000286693	-3.55464	-1.99528	4.02737e-08	6.35106e-07	ENSG00000286693
ANKRD63	1.93514	-0.313267	4.03119e-08	6.35111e-07	ANKRD63
TRDC	-2.17467	-0.818817	4.17639e-08	6.56753e-07	TRDC
ACOT11	2.4645	-1.28093	4.29191e-08	6.73657e-07	ACOT11
TRIM54	-2.33079	-0.970212	4.4518e-08	6.96797e-07	TRIM54
SSTR3	1.86058	-0.604563	4.6268e-08	7.22841e-07	SSTR3
IL33	2.089	0.00421904	4.70213e-08	7.33244e-07	IL33
ADAMTS10	1.08238	5.13016	4.71908e-08	7.35204e-07	ADAMTS10
LINC02981	1.08548	1.62559	4.73472e-08	7.36956e-07	LINC02981
CYP2J2	1.78189	-0.124097	5.06434e-08	7.86073e-07	CYP2J2
GRIN1	2.81652	-1.26245	5.99057e-08	9.25559e-07	GRIN1
RARRES2	1.01943	2.62194	6.12873e-08	9.44297e-07	RARRES2
INSM1	1.09421	7.21549	6.17777e-08	9.50822e-07	INSM1
ERVK-28	4.21023	-2.20822	6.18241e-08	9.50822e-07	ERVK-28
KCNMA1	1.16992	1.5581	6.33032e-08	9.71773e-07	KCNMA1
ADAMTSL1	-2.36502	-1.24611	6.33601e-08	9.71773e-07	ADAMTSL1
LINC00645	3.62252	-1.92784	6.65085e-08	1.0182e-06	LINC00645
ENSG00000260426	4.09368	-2.30647	6.68899e-08	1.02217e-06	ENSG00000260426
IFIT3	-1.13185	1.73623	6.81155e-08	1.03947e-06	IFIT3
CHGB	1.10745	1.41353	6.85663e-08	1.04493e-06	CHGB
ADGRA1-AS1	1.66789	-0.0585045	6.92953e-08	1.05413e-06	ADGRA1-AS1
C17orf113	1.06447	2.02002	6.98621e-08	1.06179e-06	C17orf113
TNFRSF11B	-1.38674	1.05609	7.05396e-08	1.07112e-06	TNFRSF11B
COL5A3	-3.22491	-1.98115	7.17014e-08	1.08581e-06	COL5A3
TMEM74B	2.06769	-0.634127	7.37712e-08	1.11514e-06	TMEM74B
AP1G2	1.1866	3.4264	8.39556e-08	1.25776e-06	AP1G2
SLC26A9	-3.32863	-1.88721	8.77491e-08	1.31225e-06	SLC26A9
ITGA10	-1.74533	-0.320414	8.96191e-08	1.33902e-06	ITGA10
LINC02487	1.59736	-0.104491	9.46042e-08	1.40749e-06	LINC02487
NFAM1	1.46928	0.911718	9.53048e-08	1.41482e-06	NFAM1
ENSG00000290549	-2.77639	-1.63052	9.54187e-08	1.41482e-06	ENSG00000290549
FEV	3.2118	-2.04098	9.5451e-08	1.41482e-06	FEV
CEMIP	-1.58318	0.118551	1.02351e-07	1.5091e-06	CEMIP
ENSG00000287725	1.21927	1.57497	1.1261e-07	1.65308e-06	ENSG00000287725
ENSG00000290796	1.13548	2.29307	1.14405e-07	1.67797e-06	ENSG00000290796
TRIM7	1.56314	0.564772	1.14888e-07	1.68212e-06	TRIM7
LRRC15	-3.25134	-1.97468	1.15199e-07	1.68521e-06	LRRC15
LINC02587	-1.19458	1.02796	1.21758e-07	1.77341e-06	LINC02587
EXOC3L1	2.2551	-0.688469	1.25863e-07	1.82529e-06	EXOC3L1
COL5A1	1.29007	2.1868	1.29276e-07	1.86994e-06	COL5A1
SMIM38	1.45018	0.622062	1.41178e-07	2.0281e-06	SMIM38
MT1X	-1.14378	7.22947	1.42954e-07	2.05011e-06	MT1X
SHISA6	3.21993	-2.01709	1.51593e-07	2.1703e-06	SHISA6
JCAD	1.49299	0.481932	1.55051e-07	2.21602e-06	JCAD
CARMIL2	1.39921	1.33463	1.59167e-07	2.27097e-06	CARMIL2
TNFAIP6	-1.55993	0.102135	1.60512e-07	2.28822e-06	TNFAIP6
CAMK2B	1.3193	1.07813	1.69778e-07	2.41273e-06	CAMK2B
ENSG00000260578	1.24849	0.850241	1.69821e-07	2.41273e-06	ENSG00000260578
INSM2	2.78617	-1.64935	1.70747e-07	2.42382e-06	INSM2
ST6GAL2	2.67436	-1.25918	1.77099e-07	2.50916e-06	ST6GAL2
CLYBL	1.15003	1.58234	1.77207e-07	2.50916e-06	CLYBL
ENSG00000288534	1.04036	4.57671	1.8062e-07	2.55533e-06	ENSG00000288534
ENSG00000261839	2.39264	-1.43513	1.81588e-07	2.56686e-06	ENSG00000261839
VWA5A	-2.62252	-1.27917	1.83512e-07	2.59187e-06	VWA5A
GRID2IP	1.41803	0.845625	1.89101e-07	2.66632e-06	GRID2IP
FBXW10	-1.525	0.109674	1.93304e-07	2.72329e-06	FBXW10
PRR5	1.93413	0.43436	1.9692e-07	2.77191e-06	PRR5
LOX	1.56374	-0.0737155	2.18103e-07	3.05727e-06	LOX
CHST2	-1.09087	3.90619	2.20035e-07	3.0792e-06	CHST2
AQP4	2.4953	-1.36481	2.26557e-07	3.16256e-06	AQP4
LINC03112	1.64642	-0.306283	2.27263e-07	3.16979e-06	LINC03112
PRLR	3.59282	-2.27972	2.28737e-07	3.18483e-06	PRLR
SP140L	-1.22706	1.17263	2.28911e-07	3.18483e-06	SP140L
POMP	-1.02025	5.02653	2.30057e-07	3.19812e-06	POMP
RAP1GAP2	1.24768	0.996744	2.38821e-07	3.31445e-06	RAP1GAP2
ENSG00000226530	1.25733	0.80421	2.45913e-07	3.41006e-06	ENSG00000226530
PRRT2	1.27437	6.38486	2.47109e-07	3.42099e-06	PRRT2
CCNO	2.66224	-1.52423	2.54598e-07	3.51307e-06	CCNO
BTBD19	-1.21739	1.72334	2.57307e-07	3.54754e-06	BTBD19
GIMAP1	2.11459	-1.05251	2.62247e-07	3.61268e-06	GIMAP1
ENSG00000260966	1.59208	0.999124	2.62992e-07	3.61701e-06	ENSG00000260966
BEST1	1.33051	0.855789	2.66106e-07	3.65385e-06	BEST1
ENSG00000290319	3.41069	-1.84729	2.68775e-07	3.68748e-06	ENSG00000290319
PARP8	2.39028	-1.5248	2.73469e-07	3.74881e-06	PARP8
CELF4	2.66143	-1.50381	2.92036e-07	3.98056e-06	CELF4
SCGN	2.79625	-1.02833	2.97969e-07	4.05814e-06	SCGN
BMPER	1.3557	0.480736	3.05472e-07	4.15695e-06	BMPER
S100A3	-3.16698	-2.02342	3.08104e-07	4.18936e-06	S100A3
FGF8	2.69008	-1.73964	3.16076e-07	4.29429e-06	FGF8
ALDH3A1	-1.56054	-0.0632095	3.20811e-07	4.35157e-06	ALDH3A1
CACNA1D	1.98777	-0.986149	3.21306e-07	4.35477e-06	CACNA1D
PTGES	1.78487	-0.300835	3.23727e-07	4.38404e-06	PTGES
PPM1H	1.09879	1.3982	3.36142e-07	4.54482e-06	PPM1H
CD101	-1.21344	1.45277	3.37533e-07	4.55995e-06	CD101
SATL1	1.44797	0.269002	3.53575e-07	4.76518e-06	SATL1
CYGB	1.85496	-0.550032	3.54492e-07	4.7737e-06	CYGB
OTOG	2.87171	-1.89079	3.55528e-07	4.7838e-06	OTOG
ENSG00000280287	1.32897	1.87642	3.73464e-07	5.00108e-06	ENSG00000280287
MTMR9LP	1.3241	1.70479	3.86203e-07	5.15522e-06	MTMR9LP
CHD5	1.80361	-0.238255	3.90722e-07	5.21138e-06	CHD5
LAMP3	2.75993	-1.66703	4.00289e-07	5.33476e-06	LAMP3
NFATC2	-1.2757	1.20489	4.0997e-07	5.44216e-06	NFATC2
CAMK2N2	1.15178	3.70608	4.10859e-07	5.44964e-06	CAMK2N2
NPW	1.39434	1.22539	4.21827e-07	5.5863e-06	NPW
LINC03010	3.76453	-2.12844	4.27221e-07	5.64881e-06	LINC03010
FST	1.76774	-0.694519	4.34022e-07	5.72536e-06	FST
SLC6A17	2.76474	-1.83432	4.36613e-07	5.75034e-06	SLC6A17
LRRC66	-2.47108	-1.52731	4.41012e-07	5.80372e-06	LRRC66
SOX1	1.17718	1.40348	4.44684e-07	5.84288e-06	SOX1
ENSG00000307047	1.70587	-0.356892	4.46004e-07	5.85564e-06	ENSG00000307047
LINC03032	-2.40819	-1.46796	4.70512e-07	6.15332e-06	LINC03032
EFHC2	-1.15988	1.79321	4.71118e-07	6.15645e-06	EFHC2
LMOD1	1.92489	-0.845454	5.06646e-07	6.58483e-06	LMOD1
ENSG00000290920	2.1	-1.19182	5.17571e-07	6.71641e-06	ENSG00000290920
ECM1	-1.11231	2.14384	5.23073e-07	6.78256e-06	ECM1
CASZ1	1.41179	1.09035	5.3838e-07	6.95954e-06	CASZ1
ENSG00000308765	2.91065	-1.53295	6.09611e-07	7.84406e-06	ENSG00000308765
ENSG00000262198	1.16146	1.14004	6.16301e-07	7.918e-06	ENSG00000262198
TESK2	1.1388	1.40035	6.25215e-07	8.02638e-06	TESK2
KIF9-AS1	1.05942	1.52756	6.40956e-07	8.20962e-06	KIF9-AS1
CYP1B1	-1.12734	1.56356	6.48815e-07	8.30395e-06	CYP1B1
SGIP1	1.22227	0.742326	6.55727e-07	8.386e-06	SGIP1
NTSR2	2.58676	-1.58837	6.64032e-07	8.47285e-06	NTSR2
RTP1	2.58366	-1.70658	6.66798e-07	8.50168e-06	RTP1
CMTM5	1.42424	0.271502	6.71901e-07	8.56023e-06	CMTM5
DPCD	-1.15012	3.65016	6.82243e-07	8.6854e-06	DPCD
GALNT5	-3.09464	-2.0867	6.87614e-07	8.74714e-06	GALNT5
SRL	2.1986	-1.40561	6.95443e-07	8.84003e-06	SRL
TNFAIP8L3	3.19246	-2.039	7.0024e-07	8.89426e-06	TNFAIP8L3
LRRC14B	2.98005	-1.97981	7.07235e-07	8.97632e-06	LRRC14B
COL24A1	1.63514	-0.416143	7.09119e-07	8.98664e-06	COL24A1
ENSG00000290690	1.8449	-0.751926	7.36745e-07	9.29461e-06	ENSG00000290690
KRT80	-1.81362	-0.669478	7.71354e-07	9.70206e-06	KRT80
SCN1B	1.24017	1.21466	7.80752e-07	9.80556e-06	SCN1B
ENSG00000262528	2.01815	-0.329897	7.94909e-07	9.961e-06	ENSG00000262528
PPP4R4	2.23384	-0.913776	8.0151e-07	1.00362e-05	PPP4R4
ENSG00000234132	1.33294	0.490699	8.36924e-07	1.04563e-05	ENSG00000234132
CARNS1	1.45156	1.10798	8.37619e-07	1.04572e-05	CARNS1
ALK	-1.42119	1.02271	8.63693e-07	1.07507e-05	ALK
IL6R	-1.12287	1.55182	8.85181e-07	1.09937e-05	IL6R
ENSG00000289346	-2.71056	-0.00841919	9.16018e-07	1.13682e-05	ENSG00000289346
VSTM2L	1.40395	1.36273	9.18229e-07	1.13788e-05	VSTM2L
LINC00663	1.07677	1.19609	9.19313e-07	1.13839e-05	LINC00663
DHRS3	3.28543	-1.97505	9.79515e-07	1.20582e-05	DHRS3
CHI3L2	-3.07396	-2.09162	9.87166e-07	1.21345e-05	CHI3L2
EMICERI	-2.69847	-1.54508	9.98465e-07	1.22645e-05	EMICERI
ALOXE3	2.88673	-1.86913	1.00493e-06	1.23349e-05	ALOXE3
C2orf74	-1.18463	1.18057	1.02153e-06	1.25203e-05	C2orf74
CPEB3	1.06812	1.65313	1.05016e-06	1.28524e-05	CPEB3
CFAP184	-1.5277	-0.10242	1.05835e-06	1.29431e-05	CFAP184
TRIM22	-2.70867	-1.68365	1.08838e-06	1.32717e-05	TRIM22
MORN2	-1.17204	3.04364	1.12971e-06	1.37657e-05	MORN2
GPR45	1.5958	-0.331859	1.15442e-06	1.4026e-05	GPR45
TUSC1	1.54793	-0.155375	1.16556e-06	1.4141e-05	TUSC1
ENSG00000293557	2.2534	-0.981025	1.1709e-06	1.41955e-05	ENSG00000293557
ACAN	3.83233	-2.50837	1.18141e-06	1.42919e-05	ACAN
SFTPC	2.2696	-1.34889	1.21759e-06	1.47084e-05	SFTPC
PHLDA2	-1.13645	1.82515	1.2789e-06	1.54195e-05	PHLDA2
P2RY8	2.93663	-2.01465	1.27921e-06	1.54195e-05	P2RY8
FBXO27	1.69295	-0.0385487	1.28717e-06	1.55042e-05	FBXO27
MVP	1.09503	2.39201	1.29515e-06	1.55892e-05	MVP
CHRNA4	3.10173	-1.91344	1.29769e-06	1.56085e-05	CHRNA4
PCSK6	1.35404	0.183143	1.3077e-06	1.57177e-05	PCSK6
COL4A5	-1.99936	-1.03492	1.35992e-06	1.63219e-05	COL4A5
RIGI	-1.31812	0.869032	1.37922e-06	1.65326e-05	RIGI
MYO7B	3.22065	-2.25379	1.4369e-06	1.716e-05	MYO7B
SLC9A5	1.05341	3.06981	1.46688e-06	1.7493e-05	SLC9A5
BEX4	1.07311	1.95316	1.51209e-06	1.79811e-05	BEX4
SLC7A3	2.83828	-1.7543	1.51807e-06	1.80395e-05	SLC7A3
ASGR1	1.0163	1.45061	1.5296e-06	1.81637e-05	ASGR1
MYH7	1.27211	0.438881	1.55015e-06	1.83946e-05	MYH7
ISM2	1.55488	-0.404059	1.55531e-06	1.84428e-05	ISM2
MIR22HG	-1.43081	0.772889	1.58458e-06	1.87445e-05	MIR22HG
GALNT6	2.07304	-1.20351	1.59734e-06	1.88612e-05	GALNT6
ENSG00000289483	1.48097	-0.206378	1.65878e-06	1.95317e-05	ENSG00000289483
TGFBR3L	1.88362	-0.912445	1.66443e-06	1.9557e-05	TGFBR3L
ENSG00000205236	1.11489	3.11307	1.71955e-06	2.01202e-05	ENSG00000205236
LMO2	1.2209	0.567836	1.79568e-06	2.09234e-05	LMO2
DUSP10	1.30679	0.173588	1.82554e-06	2.12566e-05	DUSP10
ENSG00000293339	-1.02245	5.3816	1.84614e-06	2.14667e-05	ENSG00000293339
ENSG00000279587	2.10075	-1.38881	1.8537e-06	2.15396e-05	ENSG00000279587
PODN	1.63331	-0.49212	1.90431e-06	2.21124e-05	PODN
ENSG00000272983	1.42521	0.331718	1.95787e-06	2.27029e-05	ENSG00000272983
PYGM	1.11296	0.798912	1.97664e-06	2.29048e-05	PYGM
PHF24	2.24976	-1.36146	2.03848e-06	2.35887e-05	PHF24
ADPRHL1	-1.27331	0.498327	2.14305e-06	2.47646e-05	ADPRHL1
PRKCZ-AS1	1.33775	0.089136	2.22362e-06	2.56427e-05	PRKCZ-AS1
ZNF503	1.28955	0.881795	2.24937e-06	2.59041e-05	ZNF503
HOXA3	1.93636	-1.13163	2.24937e-06	2.59041e-05	HOXA3
NEFH	1.70035	-0.78634	2.50525e-06	2.86932e-05	NEFH
CD6	2.67116	-1.89264	2.6614e-06	3.04193e-05	CD6
RBMS3	3.39747	-2.41632	2.75793e-06	3.14584e-05	RBMS3
AGMO	-1.38232	0.14485	2.90347e-06	3.30286e-05	AGMO
SLC26A4-AS1	1.38423	0.0542506	2.90884e-06	3.30674e-05	SLC26A4-AS1
ENSG00000291149	-1.26729	0.305968	2.96408e-06	3.36043e-05	ENSG00000291149
PALMD	1.36254	0.0616153	2.98148e-06	3.37786e-05	PALMD
CYP27C1	1.0613	1.61821	3.03875e-06	3.4377e-05	CYP27C1
NPPC	1.78949	-0.805213	3.04286e-06	3.43813e-05	NPPC
ENSG00000273108	3.15219	-2.30734	3.15797e-06	3.5586e-05	ENSG00000273108
SYT9-AS1	1.14114	0.700204	3.16074e-06	3.55933e-05	SYT9-AS1
GHR	1.32773	0.608063	3.28739e-06	3.69044e-05	GHR
KREMEN2	1.09626	1.6038	3.28816e-06	3.69044e-05	KREMEN2
CMKLR2	2.02082	-1.22511	3.38219e-06	3.78584e-05	CMKLR2
ENSG00000251537	-1.85143	0.0347906	3.39474e-06	3.79482e-05	ENSG00000251537
CT75	2.31552	-1.45862	3.45317e-06	3.85431e-05	CT75
PROSER2	1.00498	1.44982	3.5197e-06	3.92405e-05	PROSER2
INSYN1-AS1	1.34919	-0.171823	3.57548e-06	3.97832e-05	INSYN1-AS1
ZMAT1	1.24738	2.36079	3.60332e-06	4.00664e-05	ZMAT1
ESYT3	1.37918	0.142821	3.77304e-06	4.1815e-05	ESYT3
ENSG00000291105	-2.1328	-0.673945	3.98216e-06	4.39872e-05	ENSG00000291105
MAILR	1.23383	0.245857	4.25297e-06	4.68245e-05	MAILR
ENSG00000294563	-2.18432	-1.36329	4.38007e-06	4.81607e-05	ENSG00000294563
SELENOV	2.10454	-1.47877	4.46383e-06	4.90496e-05	SELENOV
ENSG00000279443	-1.13874	0.779682	4.52182e-06	4.96542e-05	ENSG00000279443
ULBP2	1.36485	-0.0943771	4.55207e-06	4.99537e-05	ULBP2
S100A2	-2.56009	-0.420976	5.05591e-06	5.5015e-05	S100A2
CSPG4P5	2.28705	-1.28888	5.36426e-06	5.8144e-05	CSPG4P5
TESC	1.16613	1.52852	5.39323e-06	5.84106e-05	TESC
CNGA3	1.95813	-1.03524	5.40421e-06	5.84638e-05	CNGA3
NOS3	1.51546	-0.546947	5.43114e-06	5.87172e-05	NOS3
NBEA	2.26258	-1.17606	5.53461e-06	5.97973e-05	NBEA
DLGAP1-AS2	-2.02531	-0.826666	5.56811e-06	6.01206e-05	DLGAP1-AS2
PRKCG	1.77888	-0.165827	5.61589e-06	6.05585e-05	PRKCG
DEPP1	-1.53493	-0.0590348	5.74907e-06	6.18357e-05	DEPP1
RENBP	1.0481	1.82564	5.88671e-06	6.31946e-05	RENBP
RPRML	1.18243	0.719738	5.91277e-06	6.33932e-05	RPRML
PRCD	2.16208	-1.50925	5.95939e-06	6.38523e-05	PRCD
ST6GALNAC2	1.9006	-1.15747	6.08158e-06	6.50783e-05	ST6GALNAC2
PLAG1	1.29229	0.469371	6.24453e-06	6.66944e-05	PLAG1
LINC03007	2.04322	-1.09939	6.3475e-06	6.7708e-05	LINC03007
KCNQ1OT1	1.33729	2.38136	6.3772e-06	6.79384e-05	KCNQ1OT1
DNAH2	1.54741	-0.470725	6.56787e-06	6.97924e-05	DNAH2
TTC24	1.42507	-0.174629	6.58732e-06	6.99549e-05	TTC24
GAS6-DT	1.82745	-1.03969	6.80544e-06	7.21342e-05	GAS6-DT
CCDC169-SOHLH2	2.65178	-0.812659	6.94179e-06	7.34866e-05	CCDC169-SOHLH2
DELEC1	-2.87651	-2.23427	7.28938e-06	7.68269e-05	DELEC1
GFI1	1.90956	-1.08413	7.32247e-06	7.71272e-05	GFI1
SNAI2	-1.5249	-0.24052	7.4882e-06	7.86753e-05	SNAI2
ENSG00000293363	1.6958	-0.202865	7.56169e-06	7.93519e-05	ENSG00000293363
SLC35D3	1.68709	-0.656553	8.05939e-06	8.44123e-05	SLC35D3
CCM2L	2.15093	-1.58392	8.09073e-06	8.46349e-05	CCM2L
FRRS1	-1.31496	0.165896	8.11275e-06	8.48123e-05	FRRS1
NPTX1	1.56657	-0.434649	8.1232e-06	8.48159e-05	NPTX1
ENSG00000293315	2.17444	-0.861074	8.29963e-06	8.64965e-05	ENSG00000293315
AGPAT2	1.249	0.268366	8.50606e-06	8.8483e-05	AGPAT2
SKOR1	1.57628	-0.440157	8.56454e-06	8.90362e-05	SKOR1
CUBN	-1.09635	0.997586	8.63141e-06	8.96759e-05	CUBN
ZNF366	-3.10411	-2.35379	8.82318e-06	9.13852e-05	ZNF366
SAMD11	3.04108	-2.39054	9.10894e-06	9.40547e-05	SAMD11
HSPA2	-1.25162	0.862329	9.14067e-06	9.43243e-05	HSPA2
MLXIPL	2.25309	-1.34599	9.16063e-06	9.44722e-05	MLXIPL
ENSG00000272502	-1.39783	0.158102	9.31269e-06	9.59224e-05	ENSG00000272502
PPP1R1B	3.16423	-2.2774	9.44644e-06	9.71212e-05	PPP1R1B
COPS9	-1.23219	3.54785	9.48506e-06	9.74586e-05	COPS9
ARHGEF26-AS1	1.22382	0.573837	9.62094e-06	9.87338e-05	ARHGEF26-AS1
MEF2C-AS2	1.34803	-0.189055	9.89642e-06	0.000101437	MEF2C-AS2
CLDN11	1.05592	0.874107	9.95288e-06	0.000101953	CLDN11
ENSG00000258728	1.1096	2.23791	1.02214e-05	0.000104512	ENSG00000258728
G0S2	1.21762	0.508248	1.06556e-05	0.000108687	G0S2
P2RY2	1.76438	-0.981883	1.07077e-05	0.000109153	P2RY2
ENSG00000287405	-2.53553	-2.11104	1.08207e-05	0.000110171	ENSG00000287405
LTK	1.07796	1.93644	1.09001e-05	0.000110911	LTK
ADGRE2	2.41265	-1.78834	1.10954e-05	0.000112761	ADGRE2
CALY	1.63738	-0.90083	1.13343e-05	0.00011505	CALY
OVGP1	1.14292	0.909795	1.17238e-05	0.000118717	OVGP1
FUT1	1.35554	-0.216126	1.19098e-05	0.000120455	FUT1
CSMD2	-2.45445	-1.87609	1.21155e-05	0.000122388	CSMD2
HSPA7	-1.34697	0.171406	1.22695e-05	0.000123646	HSPA7
ADCYAP1	2.18576	-1.29985	1.2313e-05	0.00012401	ADCYAP1
ENSG00000303069	1.74374	-0.800582	1.26683e-05	0.000127359	ENSG00000303069
HERC6	2.27975	-1.68507	1.28065e-05	0.000128671	HERC6
ENSG00000268069	1.43808	0.031811	1.28962e-05	0.000129494	ENSG00000268069
SYT12	1.02036	1.13741	1.29996e-05	0.000130455	SYT12
ENSG00000299307	-1.12236	1.22756	1.32033e-05	0.00013234	ENSG00000299307
ENSG00000288053	2.77334	-2.40053	1.33159e-05	0.00013331	ENSG00000288053
CDC42BPG	1.14609	0.97254	1.41129e-05	0.000140701	CDC42BPG
NDUFAF8	-1.04459	3.07807	1.42438e-05	0.000141922	NDUFAF8
PTH1R	2.46012	-1.91552	1.45293e-05	0.000144423	PTH1R
INPP5J	1.07616	1.20472	1.47787e-05	0.000146555	INPP5J
ENSG00000272918	1.81407	-0.835406	1.50977e-05	0.00014919	ENSG00000272918
GLS2	1.92009	-1.33889	1.54112e-05	0.00015193	GLS2
ENSG00000245025	-1.17045	0.903574	1.56418e-05	0.000153841	ENSG00000245025
MAL	2.08467	-1.40573	1.63699e-05	0.000160438	MAL
FAM78B	2.74875	-1.97081	1.64314e-05	0.000160947	FAM78B
SLC26A1	2.17965	-1.78016	1.83097e-05	0.000177891	SLC26A1
SLC7A5P2	1.8768	0.210842	1.85873e-05	0.000180379	SLC7A5P2
ENSG00000286710	1.64501	-0.927628	1.8912e-05	0.000183213	ENSG00000286710
ARHGAP15	-2.14918	-1.57225	1.89776e-05	0.000183742	ARHGAP15
IL22RA1	2.58223	-2.10871	1.89901e-05	0.000183757	IL22RA1
YPEL4	1.9704	-1.4764	1.96683e-05	0.000189991	YPEL4
LRRC26	2.12619	-1.59708	1.97799e-05	0.00019096	LRRC26
DMRTC1B	2.67377	-1.80159	2.10173e-05	0.000202091	DMRTC1B
ENSG00000248751	1.55779	-0.468892	2.12342e-05	0.00020406	ENSG00000248751
CCDC177	1.23752	0.506974	2.17168e-05	0.00020834	CCDC177
LINP1	-1.92416	-1.56105	2.24361e-05	0.000214749	LINP1
JMJD7	1.16411	0.99766	2.25774e-05	0.000215855	JMJD7
ZNF528-AS1	1.13016	2.10621	2.26395e-05	0.000216326	ZNF528-AS1
PDGFA-DT	2.20435	-0.588756	2.28719e-05	0.000218422	PDGFA-DT
OSR2	1.10555	0.286124	2.29203e-05	0.000218759	OSR2
LINC02249	1.02205	1.06527	2.29685e-05	0.000218971	LINC02249
TLL2	1.79007	-1.34991	2.30219e-05	0.000219231	TLL2
SLC16A3	1.05096	0.911043	2.32748e-05	0.000221137	SLC16A3
LCA5	1.83161	-1.4492	2.34702e-05	0.000222867	LCA5
NMUR1	1.47813	-0.673286	2.35111e-05	0.000223129	NMUR1
ENSG00000290546	-1.50522	-0.614662	2.45861e-05	0.000232936	ENSG00000290546
RIPOR3	1.74474	-0.975951	2.49989e-05	0.00023658	RIPOR3
RNF152	1.65188	-0.87337	2.51046e-05	0.000237446	RNF152
CD79B	2.08356	-1.63255	2.56673e-05	0.000242495	CD79B
GIPR	1.24508	1.79833	2.60853e-05	0.000246306	GIPR
ATP5MK	-1.17357	4.09196	2.64212e-05	0.000249197	ATP5MK
ENSG00000281348	1.43565	1.11584	2.64665e-05	0.000249484	ENSG00000281348
RHCE	1.46595	-0.659499	2.68586e-05	0.000252895	RHCE
MAP3K5	1.51189	-0.952935	2.72849e-05	0.000256371	MAP3K5
PSMC1P1	-1.67948	1.57775	2.72888e-05	0.000256371	PSMC1P1
ENSG00000249574	2.09801	-1.72286	2.79088e-05	0.000261756	ENSG00000249574
ENSG00000276248	1.23145	0.255346	2.80919e-05	0.000263032	ENSG00000276248
LINC01563	1.50996	-0.547662	2.83635e-05	0.000265427	LINC01563
BEX2	1.32259	-0.446604	2.89584e-05	0.000270091	BEX2
ENSG00000297007	2.02741	-1.62303	2.99524e-05	0.000278897	ENSG00000297007
ELOVL7	2.17258	-1.87264	3.11391e-05	0.000288421	ELOVL7
SPRY4-AS1	-1.16884	-0.0156348	3.12374e-05	0.000288937	SPRY4-AS1
PLEKHG4B	2.73855	-2.3619	3.16769e-05	0.00029268	PLEKHG4B
ENSG00000280351	1.04631	1.05215	3.30825e-05	0.000303495	ENSG00000280351
MICOS10	-1.01749	5.53926	3.3177e-05	0.000304029	MICOS10
CRISPLD2	1.18243	-0.00357211	3.31984e-05	0.000304059	CRISPLD2
GALC	-1.09851	0.850284	3.40076e-05	0.000310622	GALC
CHRFAM7A	2.19227	-1.74788	3.42522e-05	0.000312687	CHRFAM7A
SMIM39	1.83978	-1.16084	3.57727e-05	0.0003248	SMIM39
KCNQ1	1.72145	-0.90562	3.6492e-05	0.000330973	KCNQ1
KCNJ6	-2.01282	-1.0835	3.71274e-05	0.00033619	KCNJ6
VAMP5	-1.02017	1.95934	3.74707e-05	0.000339116	VAMP5
KRT18P55	1.71732	-0.941026	3.91007e-05	0.000353106	KRT18P55
ENSG00000258610	1.1215	2.54721	4.04116e-05	0.00036338	ENSG00000258610
ANKRD55	2.26963	-2.04016	4.05933e-05	0.000364623	ANKRD55
CMPK2	1.52906	-1.03117	4.10668e-05	0.000368088	CMPK2
CDH3	2.05885	-1.54523	4.46275e-05	0.000398089	CDH3
RPS10-NUDT3	1.12121	1.36148	4.58229e-05	0.00040685	RPS10-NUDT3
KLRC3	2.28217	-2.08823	4.68011e-05	0.000413956	KLRC3
HHAT	1.81818	-1.40643	4.70674e-05	0.000416093	HHAT
ARID3A	1.10359	0.205906	4.73894e-05	0.000418719	ARID3A
ESPN	1.05194	1.40642	4.86136e-05	0.000427958	ESPN
SLIRP	-1.04595	3.78078	4.86526e-05	0.000428077	SLIRP
ENSG00000269151	1.24111	-0.151549	4.88573e-05	0.000429428	ENSG00000269151
SIX6	1.4249	-0.537348	4.92824e-05	0.000432484	SIX6
TNFRSF11A	2.06922	-1.73965	4.93907e-05	0.000433208	TNFRSF11A
PCSK1	1.4309	-0.624492	5.15563e-05	0.000450319	PCSK1
ENSG00000290397	-1.16839	0.36904	5.16531e-05	0.00045093	ENSG00000290397
AQP11	1.07901	0.267264	5.20854e-05	0.000454468	AQP11
SAXO4	1.61579	-0.753415	5.24231e-05	0.000456939	SAXO4
ITIH6	-1.29888	-0.194075	5.31913e-05	0.000463394	ITIH6
NOD2	1.58574	-0.799142	5.46938e-05	0.00047525	NOD2
PRKAG2-AS1	1.8387	-1.43092	5.53162e-05	0.000480409	PRKAG2-AS1
ENSG00000307196	-1.84245	-1.45982	5.67837e-05	0.000491374	ENSG00000307196
LINC01102	1.36342	-0.374934	5.75681e-05	0.000497648	LINC01102
SMTNL2	1.95399	-1.51094	5.78366e-05	0.000499455	SMTNL2
RASGRP3	-1.1398	0.470762	5.8123e-05	0.000501412	RASGRP3
SIMC1P1	1.3351	-0.440923	5.87403e-05	0.000505957	SIMC1P1
ESPNP	2.11924	-1.33391	5.95812e-05	0.000511886	ESPNP
TMIE	1.39463	-0.724454	6.04666e-05	0.000518166	TMIE
ENSG00000286070	-1.05346	4.32831	6.09379e-05	0.000521446	ENSG00000286070
RPP25	1.10369	0.976061	6.09426e-05	0.000521446	RPP25
PET100	-1.08851	2.57077	6.17008e-05	0.000526859	PET100
NTN3	1.19628	1.66717	6.54705e-05	0.000556782	NTN3
ENSG00000230303	1.90809	-1.33406	6.69048e-05	0.000567828	ENSG00000230303
FABP5P7	-2.49499	-0.591512	6.78548e-05	0.00057422	FABP5P7
LINC01730	-1.2295	0.183016	6.78633e-05	0.00057422	LINC01730
HOTTIP	1.7738	-0.97198	6.93256e-05	0.000585118	HOTTIP
PIP5KL1	1.28995	-0.0550866	6.95008e-05	0.000586007	PIP5KL1
ABCD2	1.19531	0.438486	7.01036e-05	0.000590496	ABCD2
H2BC9	-1.69599	-0.922039	7.02933e-05	0.000591797	H2BC9
MT-ND3	-1.23545	7.12116	7.07311e-05	0.000595184	MT-ND3
INSYN2A	-2.14642	-1.29371	7.10624e-05	0.000596928	INSYN2A
LDB3	1.76235	-1.06727	7.29619e-05	0.000610587	LDB3
RTBDN	1.48059	-0.837016	7.33394e-05	0.000613441	RTBDN
SLC32A1	1.78736	-1.40403	7.58145e-05	0.000632252	SLC32A1
HERC5	1.27103	-0.0891189	7.64037e-05	0.000636533	HERC5
IL32	-2.27099	-2.13768	8.13493e-05	0.000673389	IL32
NPAS1	1.33793	-0.296736	8.15804e-05	0.00067497	NPAS1
SEC14L5	1.96706	-1.30898	8.21684e-05	0.000679499	SEC14L5
LIX1	2.33875	-2.13246	8.36751e-05	0.000690858	LIX1
ENSG00000271860	1.60805	-0.991214	8.63999e-05	0.000710639	ENSG00000271860
NKX3-2	1.55527	-0.60016	8.66722e-05	0.00071253	NKX3-2
IDUA	1.02054	3.2052	8.74227e-05	0.000717867	IDUA
C5AR1	-2.0746	-1.91518	8.93739e-05	0.000732587	C5AR1
MTATP6P1	-1.03162	6.49522	9.01871e-05	0.000738891	MTATP6P1
SPTBN5	-1.66102	-1.34073	9.65796e-05	0.00078475	SPTBN5
CMTM1	1.08039	1.03811	9.76045e-05	0.000792694	CMTM1
C4orf50	1.31414	-0.547229	9.88932e-05	0.000801608	C4orf50
FPGT-TNNI3K	1.11392	0.127113	0.000101268	0.000817697	FPGT-TNNI3K
SERPINB8	-1.22506	-0.29618	0.000105381	0.000848457	SERPINB8
TWIST2	-1.05421	0.84166	0.00010734	0.000862164	TWIST2
LINC00327	-1.12908	-0.210104	0.0001099	0.000880617	LINC00327
CNN1	1.23516	-0.30386	0.000117801	0.000936765	CNN1
BRINP3	1.64586	-1.00792	0.000118495	0.000940779	BRINP3
GAL3ST1	1.35985	-0.416878	0.00012066	0.000956229	GAL3ST1
PCDHB6	1.46589	-0.974262	0.000125161	0.000989199	PCDHB6
CLDN4	-1.17614	0.339465	0.000125999	0.000994888	CLDN4
RPL13P5	1.68249	-0.349793	0.000127688	0.00100681	RPL13P5
BATF3	-1.03579	1.00449	0.000131135	0.00103253	BATF3
HOXA11	2.10515	-1.93544	0.000131595	0.00103566	HOXA11
FBLN5	2.11442	-1.79118	0.000134205	0.00105324	FBLN5
ENSG00000287119	2.17181	-2.10869	0.0001406	0.00109932	ENSG00000287119
TM6SF1	1.73166	-1.31757	0.000144319	0.00112524	TM6SF1
ENSG00000288762	-2.14035	-2.09103	0.000146949	0.00114257	ENSG00000288762
ENSG00000285728	1.22773	1.36733	0.00015188	0.00117661	ENSG00000285728
MYOZ3-AS1	1.45825	-1.0602	0.000155406	0.00120275	MYOZ3-AS1
DRD4	1.65878	-0.961178	0.000155618	0.00120383	DRD4
LRRC10B	1.27852	-0.0685239	0.000155957	0.00120535	LRRC10B
GNAS-AS1	-1.22968	-0.103118	0.000159785	0.00122927	GNAS-AS1
ENSG00000272800	-1.41354	-0.71659	0.000161212	0.00123911	ENSG00000272800
ATP13A3-DT	1.10337	0.427999	0.000163645	0.00125608	ATP13A3-DT
MTHFS	-1.22455	1.14871	0.000168634	0.00129025	MTHFS
SAP25	1.05418	1.75569	0.000169582	0.00129691	SAP25
AMPH	2.24196	-2.03917	0.000172951	0.00132026	AMPH
ENSG00000289371	2.01507	-1.75344	0.000175871	0.00134012	ENSG00000289371
ANKRD65	1.63887	-0.252063	0.000176665	0.00134495	ANKRD65
SOD3	-1.09617	1.41876	0.000176759	0.00134505	SOD3
CDK5R2-AS1	2.02179	-1.82243	0.000177465	0.0013492	CDK5R2-AS1
ENSG00000272909	1.43081	-0.975114	0.000178364	0.00135542	ENSG00000272909
EPB41L4A	1.49829	-1.16583	0.000178894	0.00135799	EPB41L4A
DLGAP1-AS1	-1.37861	-0.413287	0.000181453	0.00137453	DLGAP1-AS1
AMD1P3	2.20656	-1.94966	0.000185933	0.00140467	AMD1P3
ENSG00000258461	-1.39103	-0.815135	0.000193702	0.00145811	ENSG00000258461
RNASE1	-2.15904	-1.97586	0.000202832	0.00152138	RNASE1
HFE	-1.31629	-0.807217	0.000204277	0.00153084	HFE
LINC01198	-1.16011	0.273108	0.00020691	0.0015485	LINC01198
ENSG00000279495	1.03379	-0.0141277	0.000209134	0.00156306	ENSG00000279495
ENSG00000254553	1.72333	0.953169	0.000210429	0.00157204	ENSG00000254553
ENSG00000267898	-1.94854	-1.18684	0.00021451	0.00160038	ENSG00000267898
ENSG00000289504	1.34419	-0.363282	0.000218836	0.00163053	ENSG00000289504
HSPA12B	1.67805	-1.38022	0.000223161	0.00165902	HSPA12B
CIRBP-AS1	-1.12746	0.0145468	0.000228879	0.00169627	CIRBP-AS1
ENSG00000272501	2.11663	-2.28364	0.000232536	0.00171957	ENSG00000272501
GOLGA6L9-AS1	1.47507	-0.786392	0.000236065	0.00174414	GOLGA6L9-AS1
FIBCD1	1.59046	-1.28391	0.000237386	0.00175235	FIBCD1
ENSG00000294512	-1.25247	4.90337	0.000237868	0.00175514	ENSG00000294512
ELDR	-1.78727	-1.59888	0.00024305	0.00178866	ELDR
ENSG00000293541	-1.29086	-0.821197	0.000252668	0.00185212	ENSG00000293541
RASSF10-DT	1.16611	0.023166	0.00025391	0.0018588	RASSF10-DT
BCDIN3D-AS1	1.14793	-0.167352	0.000255971	0.00187307	BCDIN3D-AS1
AVIL	-1.43884	-0.601793	0.000262035	0.00190828	AVIL
RGS11	2.10484	-1.23335	0.000262914	0.00191303	RGS11
CFAP300	-1.56167	-1.30158	0.000266363	0.00193476	CFAP300
ENSG00000215097	2.05807	-2.15922	0.000268099	0.00194569	ENSG00000215097
CA3	1.65588	-1.41397	0.000269572	0.00195385	CA3
LINC00601	-2.07511	-2.02294	0.000270722	0.00196048	LINC00601
ENSG00000214999	1.82301	-1.83705	0.000274637	0.00198541	ENSG00000214999
ADGRG3	1.99322	-1.99784	0.000276253	0.00199399	ADGRG3
ENSG00000289741	1.97817	-1.82476	0.000280371	0.00201816	ENSG00000289741
ZNF781	-1.02846	0.356601	0.000284928	0.00204745	ZNF781
IGSF22-AS1	1.43306	-0.992114	0.00028679	0.00205556	IGSF22-AS1
ENSG00000237188	1.33381	-0.666977	0.000295455	0.00210686	ENSG00000237188
CLDN9	1.76386	-1.26078	0.00030416	0.00215976	CLDN9
OSR1	-1.07662	0.0527178	0.000304814	0.00216216	OSR1
MALT1-AS1	-1.81776	-1.78785	0.000307423	0.0021774	MALT1-AS1
ID1	1.76236	-1.32606	0.000307573	0.00217754	ID1
ULBP1	1.65221	-1.49095	0.000308393	0.00218058	ULBP1
CEBPA	1.11803	0.097886	0.000308994	0.002183	CEBPA
VSIR	2.09379	-2.01462	0.000309908	0.00218853	VSIR
APOL1	-1.54998	-1.48036	0.00032585	0.00228476	APOL1
HSPB3	-2.20057	-2.33793	0.000347039	0.00242119	HSPB3
KCP	1.17716	-0.444738	0.000348335	0.00242923	KCP
ERFL	2.09191	-2.01474	0.000358432	0.00248826	ERFL
OTOF	1.62602	-1.46487	0.000359081	0.00248917	OTOF
CTSH	1.27259	0.303276	0.00036035	0.00249435	CTSH
ENSG00000287720	1.77501	-1.24555	0.000362099	0.00249946	ENSG00000287720
ENSG00000284626	1.41811	-0.536061	0.000369025	0.00254136	ENSG00000284626
ENSG00000259171	1.9418	-1.36782	0.000371401	0.00255608	ENSG00000259171
TRAF1	-1.4257	-0.978114	0.000373215	0.00256752	TRAF1
ENSG00000296848	1.38421	-0.663341	0.000381041	0.00261278	ENSG00000296848
NECAB1	-1.12179	0.733859	0.000383542	0.00262672	NECAB1
PLEK2	1.48088	-1.31772	0.000389242	0.00266249	PLEK2
TPTEP2-CSNK1E	1.21951	0.137065	0.000400666	0.00273173	TPTEP2-CSNK1E
CCDC87	-1.46179	-1.31481	0.000411677	0.00279672	CCDC87
ENSG00000247970	1.89179	-1.95383	0.000436495	0.00294964	ENSG00000247970
RFLNA	1.5461	-0.822274	0.000436938	0.00295144	RFLNA
ITPR3-AS1	1.04621	-0.0328389	0.000440974	0.00297392	ITPR3-AS1
APP-DT	1.62093	-1.52466	0.000443725	0.00298887	APP-DT
KANK4	1.95328	-1.93702	0.000444935	0.00299581	KANK4
LRRC32	1.99494	-1.996	0.000458351	0.00307562	LRRC32
ENSG00000291295	1.29481	-0.696177	0.000458437	0.00307562	ENSG00000291295
CD72	1.09716	-0.435552	0.000464425	0.00310833	CD72
LYPD3	1.4436	-1.04284	0.000468341	0.0031308	LYPD3
LAPTM5	1.33522	-0.953784	0.000479231	0.00319342	LAPTM5
CYB5R2	-1.92377	-2.11493	0.000484268	0.00322186	CYB5R2
WFDC1	1.46945	-1.44774	0.000486066	0.00323126	WFDC1
PIWIL4	1.44078	-1.1607	0.000488204	0.00324419	PIWIL4
ZNF648	1.82049	-2.0216	0.000494687	0.00327818	ZNF648
ENSG00000268643	-1.42604	-0.45397	0.000495298	0.00328093	ENSG00000268643
HOXA6	1.37757	-0.811457	0.000504901	0.00333927	HOXA6
ENSG00000230393	1.39462	-1.07051	0.000507555	0.0033555	ENSG00000230393
ENSG00000286000	1.59315	-1.45376	0.000511212	0.00337835	ENSG00000286000
SLC46A3	1.30498	-1.00543	0.000517397	0.00341384	SLC46A3
LINC02198	-1.19644	-0.702058	0.000520027	0.0034285	LINC02198
ENSG00000280073	1.95183	-2.0194	0.000527438	0.0034651	ENSG00000280073
C7orf57	-1.1308	-0.104853	0.000529537	0.00347618	C7orf57
ENSG00000288993	1.2726	-0.606523	0.000534981	0.00350916	ENSG00000288993
LMNTD2-AS1	1.80701	-1.28036	0.000543513	0.00355818	LMNTD2-AS1
YWHAH-AS1	-1.48872	-1.17356	0.000550691	0.00359955	YWHAH-AS1
ABCA9	1.2359	-0.772678	0.000565628	0.00368284	ABCA9
PCDHB13	1.38383	-0.898134	0.000593218	0.00384013	PCDHB13
KRTAP5-AS1	1.53412	-1.26103	0.000607276	0.00391602	KRTAP5-AS1
HFM1	1.243	0.0868343	0.000610521	0.00393543	HFM1
VIM-AS1	-1.31681	-0.121853	0.000614452	0.00395621	VIM-AS1
KLLN	-1.24357	-0.950905	0.000621814	0.00399289	KLLN
CXCL10	-1.89773	-1.93566	0.000639919	0.00409504	CXCL10
RPL23A	-1.07858	8.06733	0.000641669	0.00410468	RPL23A
MYO1D	1.27836	-0.983891	0.000642177	0.00410636	MYO1D
ENSG00000258711	-1.11807	-0.278341	0.000651988	0.00416133	ENSG00000258711
RN7SL1	-1.09511	7.64272	0.000653785	0.00417105	RN7SL1
BZW1P2	-1.0119	1.73115	0.000658282	0.00419107	BZW1P2
ATP8B3	1.14399	0.242201	0.00066251	0.0042107	ATP8B3
CPVL	1.75301	-1.77567	0.000685322	0.00433598	CPVL
ENSG00000228162	1.79658	-2.01749	0.000697118	0.00440729	ENSG00000228162
SCN2A	1.10837	-0.354608	0.000698068	0.00441163	SCN2A
TWIST1	1.21694	-0.581421	0.000700543	0.00442394	TWIST1
ITGA5	-1.79357	-1.71774	0.000702622	0.00443374	ITGA5
RGS7BP	1.13123	-0.395475	0.000707381	0.00446059	RGS7BP
ENSG00000205959	1.72746	-1.65112	0.000707413	0.00446059	ENSG00000205959
ENSG00000226578	1.89813	-1.66537	0.000711547	0.00448209	ENSG00000226578
HSD17B13	1.4703	-1.05983	0.000717721	0.00451373	HSD17B13
TCIM	-1.15791	0.0533367	0.000730417	0.00457985	TCIM
ANKRD35	1.02016	-0.34847	0.000736488	0.00460758	ANKRD35
CFAP58-DT	1.41526	-1.21349	0.000765048	0.00475435	CFAP58-DT
ENSG00000300074	-1.03359	0.168188	0.000774342	0.00479789	ENSG00000300074
IFIT1	-1.00846	0.153642	0.000776544	0.00480621	IFIT1
SCUBE3	1.39755	-1.314	0.000786501	0.00486245	SCUBE3
FANK1	-1.16665	-0.76832	0.00080426	0.00495763	FANK1
ENSG00000295728	1.66458	-1.61742	0.000805652	0.00496439	ENSG00000295728
ENSG00000269026	1.0551	0.287782	0.00081587	0.00501998	ENSG00000269026
AGAP13P	1.10327	-0.594691	0.000819309	0.00503745	AGAP13P
RPL23AP97	1.79916	-2.01702	0.000840373	0.00514058	RPL23AP97
ENSG00000296775	-1.16447	0.31292	0.000842377	0.00514721	ENSG00000296775
STON1-GTF2A1L	2.53433	-1.14442	0.000854762	0.0052115	STON1-GTF2A1L
FAM88D	-1.78438	0.0415729	0.000855844	0.0052162	FAM88D
DHFRP1	-1.16535	0.332137	0.000876172	0.00532463	DHFRP1
LRGUK	1.19628	-0.422652	0.000906194	0.00547853	LRGUK
COL13A1	1.27456	-0.850773	0.000906395	0.00547853	COL13A1
ENSG00000277270	-1.40409	-1.05854	0.000913999	0.00551654	ENSG00000277270
HGF	1.94721	-2.25679	0.000921045	0.00555507	HGF
ABCB4	1.27992	-0.772046	0.000942086	0.00566163	ABCB4
EIF4EBP3	-1.59287	-1.27718	0.000943251	0.0056666	EIF4EBP3
AARSD1P1	2.08889	-1.34224	0.00094618	0.00568216	AARSD1P1
ADNP-AS1	-1.30896	-0.920386	0.000958977	0.00575489	ADNP-AS1
ENSG00000287766	1.07292	-0.385501	0.000965913	0.0057903	ENSG00000287766
TESMIN	-1.11764	-0.777619	0.000990547	0.00591263	TESMIN
MYO15A	1.82815	-1.91449	0.00100782	0.00600078	MYO15A
ENSG00000310478	1.57317	-1.53471	0.00101217	0.00602242	ENSG00000310478
SOWAHB	1.33935	-1.33764	0.00104432	0.00618083	SOWAHB
ENSG00000289019	-1.76779	-1.56796	0.00107166	0.006314	ENSG00000289019
IFI35	-1.09207	0.0489429	0.00109302	0.00642376	IFI35
PLA2G5	-1.24235	-0.690326	0.00109652	0.00643938	PLA2G5
RPL26L1-AS1	1.68991	-1.81108	0.00110605	0.00648666	RPL26L1-AS1
LIM2-AS1	-1.85546	-2.16213	0.00114834	0.0067019	LIM2-AS1
GTF2IRD1P1	-1.65818	-1.81837	0.00115187	0.00671439	GTF2IRD1P1
ENSG00000260279	1.29564	-0.619688	0.00115847	0.00673759	ENSG00000260279
NIBAN3	-1.52735	-1.55859	0.00116081	0.00674419	NIBAN3
IL10RA	1.67467	-2.02155	0.00117975	0.00684241	IL10RA
MID2	1.71375	-2.00092	0.00118849	0.00688596	MID2
RUNDC3B	1.33524	-1.29764	0.00118908	0.006887	RUNDC3B
STRA6	1.14195	-0.0555284	0.0011952	0.00691526	STRA6
LINC01356	1.52278	-1.58605	0.00120585	0.00695771	LINC01356
SPIB	1.69918	-1.90619	0.00121805	0.00700925	SPIB
HS3ST3B1	-1.16213	-0.897369	0.00121813	0.00700925	HS3ST3B1
LINC01182	-1.35202	-1.03424	0.00122131	0.00702275	LINC01182
TTC16	1.56848	-1.41572	0.00122634	0.00704682	TTC16
CHL1-AS2	-1.07991	-0.486701	0.00124182	0.00712773	CHL1-AS2
ENSG00000296223	1.12278	-0.892968	0.00127224	0.00727324	ENSG00000296223
VWF	1.44777	-1.4211	0.00127908	0.00729988	VWF
PPP1R14A	1.50858	-1.79742	0.00127985	0.00730179	PPP1R14A
CPQ	1.92228	-2.03922	0.00128479	0.00732502	CPQ
CYP46A1	1.22245	-0.949267	0.00129414	0.00737579	CYP46A1
MT-ND4L	-1.0448	8.76228	0.00130353	0.00742429	MT-ND4L
CA3-AS1	1.77049	-2.04176	0.00131142	0.00746413	CA3-AS1
SLC5A2	1.62633	-1.79728	0.0013125	0.00746523	SLC5A2
ENSG00000253917	1.75256	-2.03728	0.00132662	0.0075226	ENSG00000253917
SARDH	1.06113	-0.486928	0.0013349	0.00755932	SARDH
PIWIL2	1.86411	-1.7523	0.00133571	0.00756138	PIWIL2
DCST2	1.29661	-1.16507	0.00133678	0.00756489	DCST2
SLC6A11	1.33658	-1.09438	0.00134102	0.00758628	SLC6A11
RYR1	1.32255	-1.10016	0.00136602	0.00769918	RYR1
ENSG00000255455	1.39785	0.118524	0.00136955	0.00771646	ENSG00000255455
HECW1	1.36926	-0.972067	0.00137605	0.00774789	HECW1
KCTD16	1.30659	-1.02198	0.00139273	0.00783393	KCTD16
PCOTH	-1.20865	-0.563333	0.00141049	0.0079232	PCOTH
CACNA2D2	1.04098	-0.351632	0.00146219	0.008159	CACNA2D2
ENSG00000246090	-1.00786	0.697758	0.00148352	0.00826426	ENSG00000246090
RUNDC3A-AS1	1.20902	-0.746557	0.00152056	0.00843418	RUNDC3A-AS1
ENSG00000279894	1.86405	-2.05998	0.00153019	0.00847923	ENSG00000279894
RHOV	1.04248	-0.494962	0.00156274	0.00863392	RHOV
KLHL35	1.31416	-1.27264	0.00157347	0.00868742	KLHL35
PDE4C	1.24506	-0.898392	0.00159957	0.00880842	PDE4C
GAPDHP62	1.58652	-1.73693	0.00160965	0.00885401	GAPDHP62
ENSG00000280018	1.17352	1.2081	0.00161608	0.00887891	ENSG00000280018
H2AJ	-1.24172	-1.13433	0.00163485	0.00896816	H2AJ
LRRC46	-1.34852	-1.38585	0.00169162	0.00920651	LRRC46
KRT8P33	1.49483	-1.5822	0.00169468	0.00921774	KRT8P33
ENSG00000261459	2.50318	-1.40251	0.00172575	0.00935283	ENSG00000261459
ENSG00000260063	-1.25163	-1.17385	0.00176693	0.00953306	ENSG00000260063
CES1	1.29996	-1.30459	0.00179046	0.00964127	CES1
GNG3	1.12053	-0.754731	0.00179294	0.00964841	GNG3
SMPDL3B	1.37281	-1.40448	0.0018033	0.00969172	SMPDL3B
LINC01945	1.20847	-0.944439	0.00183711	0.00984504	LINC01945
PLIN5	1.23643	-0.985673	0.0018804	0.0100418	PLIN5
NPFF	-1.61288	-1.58825	0.00188811	0.0100637	NPFF
ENSG00000271857	-1.60418	-1.79099	0.00189818	0.0101045	ENSG00000271857
ENSG00000267160	1.12857	-0.603275	0.00190818	0.0101421	ENSG00000267160
LINC01515	-1.30511	-1.13883	0.00195509	0.0103648	LINC01515
ENSG00000301688	1.07122	-0.674693	0.00200735	0.010605	ENSG00000301688
CCND2-AS1	-1.27768	-1.38171	0.00208174	0.0109394	CCND2-AS1
NUS1P2	1.1258	-0.471232	0.00209218	0.0109908	NUS1P2
POLR2J2-UPK3BL1	-3.51801	-0.68359	0.0021093	0.01106	POLR2J2-UPK3BL1
ENSG00000289210	-1.37009	-1.4256	0.00212492	0.0111245	ENSG00000289210
ENSG00000290893	1.67084	-1.9421	0.00216016	0.0112773	ENSG00000290893
CES4A	1.30829	-1.13663	0.0021952	0.0114389	CES4A
IL34	1.24039	-1.19877	0.00221111	0.0115111	IL34
ENSG00000259539	1.59523	-2.06444	0.00230315	0.0119236	ENSG00000259539
ENSG00000284969	-1.7886	2.47706	0.00231619	0.0119801	ENSG00000284969
ENSG00000255366	1.44961	-1.58849	0.00236999	0.0122049	ENSG00000255366
PITX3	1.53856	-1.58838	0.00237966	0.0122292	PITX3
CCDC110	1.08825	-0.382157	0.00240179	0.0123278	CCDC110
RTL9	1.22621	-0.528702	0.00242363	0.0124095	RTL9
MT-ATP8	-1.1597	5.22053	0.00243564	0.0124635	MT-ATP8
TSHZ3	1.59186	-1.97541	0.00249067	0.0127063	TSHZ3
GPX8	-1.40743	-0.84375	0.00257362	0.0130422	GPX8
TMEM271	1.45626	-1.11405	0.00259279	0.0131231	TMEM271
EPPK1	1.19629	-0.257264	0.0025935	0.0131231	EPPK1
LIMS4	-1.11743	-0.540156	0.00259724	0.0131381	LIMS4
ANKRD29	1.43849	-1.56834	0.00261378	0.0132138	ANKRD29
NUDT7	1.16188	-0.84117	0.00265428	0.0133783	NUDT7
RASL12	1.15148	-0.995346	0.00277845	0.013879	RASL12
ENSG00000272320	1.35261	-1.46175	0.00282468	0.0140555	ENSG00000272320
NRIP3-DT	1.48981	-1.62459	0.00284656	0.0141476	NRIP3-DT
DRC3	-1.02355	-0.517941	0.00286029	0.0141989	DRC3
ENSG00000272449	1.23722	-0.667321	0.0028611	0.0141989	ENSG00000272449
ENSG00000223969	-1.07893	-0.17407	0.00287242	0.0142382	ENSG00000223969
GGACT	-1.32484	-1.15302	0.00290614	0.0143603	GGACT
NPR1	1.32495	-1.29679	0.0029207	0.0144221	NPR1
H2BC4	-1.64232	-1.74608	0.00293141	0.0144679	H2BC4
ENSG00000272129	-1.28023	-1.39112	0.00295174	0.0145497	ENSG00000272129
SMIM18	1.4945	-1.79446	0.00302111	0.014835	SMIM18
ENSG00000279700	1.63724	-1.03063	0.00304517	0.0149362	ENSG00000279700
ENSG00000255224	-1.24208	-0.381835	0.00309009	0.0151146	ENSG00000255224
ENSG00000293997	1.91639	-0.84203	0.00311453	0.0152047	ENSG00000293997
ACVRL1	1.70679	-2.28116	0.00313647	0.0153029	ACVRL1
ENSG00000269792	1.913	-2.26986	0.00320446	0.0155803	ENSG00000269792
PRPF31-AS1	1.2488	-1.24233	0.0032077	0.0155916	PRPF31-AS1
HSPE1-MOB4	-1.36802	-0.244036	0.00322871	0.0156846	HSPE1-MOB4
ENSG00000271971	1.51384	-1.77404	0.00333369	0.0161013	ENSG00000271971
ENSG00000290482	1.4822	-1.73737	0.00334698	0.0161562	ENSG00000290482
SLC12A5-AS1	1.13637	-0.544013	0.00335111	0.0161715	SLC12A5-AS1
SERPINI1	1.07781	-0.852361	0.00336603	0.0162109	SERPINI1
DDO	1.04305	-0.488693	0.00338478	0.0162778	DDO
MAP3K7CL	-1.50819	-1.91709	0.00341811	0.0164052	MAP3K7CL
ENSG00000289915	1.32856	-1.45076	0.00342858	0.0164507	ENSG00000289915
EFCAB5	1.31863	-1.60507	0.00343654	0.0164795	EFCAB5
PPL	-1.52114	-1.89999	0.00345229	0.0165456	PPL
ESPNL	1.19225	-0.872943	0.00346317	0.0165819	ESPNL
PDCD6IP-DT	-1.20375	-1.12807	0.00353035	0.0168523	PDCD6IP-DT
ENSG00000278897	1.17249	-1.20068	0.00359938	0.0171185	ENSG00000278897
ENSG00000302532	1.13202	-1.11958	0.00361127	0.0171556	ENSG00000302532
SULT1A4	1.18936	-1.02229	0.00361363	0.0171619	SULT1A4
C5orf34-AS1	1.14369	-0.813298	0.00372324	0.017583	C5orf34-AS1
TNK1	1.19997	-1.11736	0.00377452	0.0177851	TNK1
GSTO2	1.38875	-1.44298	0.00382553	0.0179866	GSTO2
DUXAP8	1.13915	-0.352043	0.00403164	0.0188274	DUXAP8
CHAT	1.09671	-0.523975	0.00404638	0.0188867	CHAT
ENSG00000308423	1.31039	-1.42933	0.00405136	0.0188985	ENSG00000308423
MISP3	1.30444	-0.681196	0.00405693	0.018912	MISP3
ENSG00000268744	-1.63964	-2.00775	0.00406814	0.0189557	ENSG00000268744
C1orf54	-1.18238	-1.34465	0.00422997	0.0196117	C1orf54
HOXA5	1.03524	-0.293229	0.00424418	0.0196667	HOXA5
ENSG00000301996	-1.07826	-0.895412	0.00428725	0.0198415	ENSG00000301996
ENSG00000297134	-1.50978	-2.04066	0.00428901	0.0198415	ENSG00000297134
ENSG00000267059	1.07265	1.23347	0.00431208	0.0199373	ENSG00000267059
PCDHGB6	1.05885	-0.968416	0.00447273	0.0205442	PCDHGB6
PPP1R14B-AS1	-1.04314	-0.915329	0.00452739	0.0207223	PPP1R14B-AS1
ENSG00000274422	1.23227	-1.3889	0.00459068	0.0209597	ENSG00000274422
FAT4	1.33501	-1.70636	0.00462048	0.0210671	FAT4
TTC23-AS1	-1.42545	-1.75964	0.00463197	0.0211023	TTC23-AS1
LRRC8C-DT	1.14842	-1.08604	0.00465755	0.0211958	LRRC8C-DT
KLK14	1.09226	-1.14235	0.00471546	0.0214187	KLK14
SULT1A1	-1.17147	-1.09363	0.00472886	0.0214679	SULT1A1
ENSG00000274322	1.14192	-1.16067	0.00476032	0.0215874	ENSG00000274322
ENSG00000243302	1.43939	1.98759	0.00483028	0.0218456	ENSG00000243302
ENSG00000231424	1.042	-0.733575	0.00502079	0.0225191	ENSG00000231424
NHLRC4	1.37384	-1.76447	0.00502482	0.0225295	NHLRC4
CATSPERG	1.24131	-1.43361	0.00509611	0.022802	CATSPERG
IGSF10	1.27318	-1.57206	0.00526639	0.0234638	IGSF10
LINC02482	-1.00517	-0.52966	0.00527802	0.0235032	LINC02482
ENSG00000286288	1.15818	-0.829288	0.00529907	0.023576	ENSG00000286288
ENSG00000286787	-1.6207	-1.55776	0.0053487	0.0237268	ENSG00000286787
ENSG00000280294	1.16854	-0.383817	0.00535876	0.023743	ENSG00000280294
PCDHA10	1.25179	-1.48322	0.00539684	0.023855	PCDHA10
ENSG00000303902	-1.09038	0.671931	0.005491	0.0242285	ENSG00000303902
SYTL1	1.19496	-1.15505	0.00556719	0.0244854	SYTL1
GALR3	1.35356	-1.89569	0.00561836	0.0246717	GALR3
ENSG00000279148	-1.14537	-1.28583	0.00567087	0.0248494	ENSG00000279148
BAALC-AS2	-1.0388	-0.213161	0.00568922	0.0249176	BAALC-AS2
GSX1	1.18844	-1.3948	0.00572649	0.0250286	GSX1
ENSG00000289931	-1.41477	-1.91028	0.00576927	0.0251828	ENSG00000289931
ADGRL1-AS1	-1.02217	0.163764	0.00580331	0.0252936	ADGRL1-AS1
LINC00987	1.11892	-1.28044	0.00590116	0.0256584	LINC00987
ENSG00000204620	-1.26639	-1.54554	0.00599349	0.0259919	ENSG00000204620
NLRP1	-1.0955	-1.14779	0.00604373	0.0261765	NLRP1
ENSG00000278986	-1.25592	-0.710992	0.00604547	0.0261773	ENSG00000278986
ENSG00000277151	1.15519	-0.999122	0.00613496	0.0265237	ENSG00000277151
TRAC	-1.4279	-1.87946	0.00616137	0.0266242	TRAC
SSBP3-AS1	1.29213	-1.51123	0.00617902	0.0266798	SSBP3-AS1
KIF23-AS1	-1.36623	-1.79413	0.00633891	0.027237	KIF23-AS1
ZNF626	1.03408	-0.598726	0.00660502	0.0281069	ZNF626
DUSP5P1	1.47137	-1.74057	0.00662858	0.0281857	DUSP5P1
RBPMS	1.42206	-2.08898	0.00665183	0.0282488	RBPMS
GRAP2	-1.31245	-1.69094	0.00668616	0.0283653	GRAP2
DUXAP9	1.04526	-0.4441	0.00671408	0.0284699	DUXAP9
ENSG00000280850	1.17957	-1.27741	0.00673417	0.0285235	ENSG00000280850
B4GALT6	-1.17307	-1.4443	0.00675019	0.0285653	B4GALT6
ENSG00000287090	-1.42406	-1.38576	0.00684407	0.02881	ENSG00000287090
ENSG00000258365	-1.39742	-1.97975	0.00688374	0.028948	ENSG00000258365
ENSG00000289149	-1.45129	-2.03927	0.00692256	0.0290748	ENSG00000289149
LINC01852	-1.13694	-1.13372	0.00700426	0.0293518	LINC01852
GATA2	1.37057	-1.79326	0.00716514	0.029899	GATA2
ENSG00000267102	-1.39136	-1.85818	0.00723272	0.0301285	ENSG00000267102
AQP3	1.05117	-1.20311	0.00731712	0.0304272	AQP3
EPCAM-DT	1.10168	-1.27256	0.00737429	0.0306119	EPCAM-DT
ENSG00000286610	-1.17706	-1.49803	0.00739475	0.0306816	ENSG00000286610
PTPRH	-1.17004	-1.55573	0.00741241	0.0307473	PTPRH
IGF2-AS	1.2003	-1.67139	0.0075079	0.0310589	IGF2-AS
RPL7AP76	1.01126	0.259394	0.00754456	0.0311721	RPL7AP76
ENSG00000303221	-1.19842	-0.308998	0.00763134	0.0314378	ENSG00000303221
CFAP58	1.48444	-1.69353	0.00777403	0.0319238	CFAP58
ENSG00000265257	-3.96125	2.33422	0.00783453	0.032125	ENSG00000265257
ENSG00000279026	1.09549	-1.27289	0.0080598	0.0328993	ENSG00000279026
DNAJC15	-1.48692	-1.77787	0.00813709	0.0331228	DNAJC15
SPTSSB	1.1277	-0.973573	0.00816656	0.0332025	SPTSSB
SLC18A1	1.04227	-1.14351	0.00823156	0.0334196	SLC18A1
VEGFD	1.21716	-1.5285	0.00827693	0.0335618	VEGFD
ENSG00000305914	1.07082	-0.189758	0.00835006	0.0338061	ENSG00000305914
DNAH17	1.40887	-1.82851	0.00843275	0.0340291	DNAH17
LINC00957	1.19763	-1.49418	0.00852662	0.0343336	LINC00957
ENSG00000307444	1.06918	-0.920924	0.0086342	0.0347168	ENSG00000307444
ENSG00000272072	1.03237	-0.243215	0.00868038	0.0348691	ENSG00000272072
CCDC183	1.12214	-0.697374	0.0088374	0.0353475	CCDC183
JHY	1.01765	-1.22559	0.00911743	0.0362258	JHY
LINC02846	-1.00806	-0.518836	0.00920525	0.0365142	LINC02846
ENSG00000279954	1.42061	-2.15439	0.00923754	0.0366076	ENSG00000279954
DLGAP1	-1.01055	-1.13495	0.00947985	0.0373123	DLGAP1
UGT2B7	-1.19347	-1.59176	0.00980686	0.0383244	UGT2B7
MIR325HG	1.54477	-2.1517	0.00982631	0.0383789	MIR325HG
ENSG00000276101	1.05116	-1.16204	0.00982925	0.0383814	ENSG00000276101
CPS1	1.24347	-0.822107	0.00983694	0.0384025	CPS1
UQCRFS1-DT	1.22927	-1.70496	0.00984339	0.0384188	UQCRFS1-DT
ENSG00000309549	1.35333	-2.20685	0.00993711	0.0386202	ENSG00000309549
CCDC183-AS1	-1.03231	0.00918494	0.0100042	0.0387935	CCDC183-AS1
PCDHB18P	1.52264	-2.07084	0.0100249	0.0388399	PCDHB18P
ARHGEF4-AS1	1.19723	-1.59345	0.010026	0.0388399	ARHGEF4-AS1
TROAP-AS1	1.08302	-1.40872	0.0101702	0.0393104	TROAP-AS1
ENSG00000286235	-2.27876	1.29032	0.0101975	0.0393978	ENSG00000286235
ENSG00000299885	1.33263	-1.70647	0.0102772	0.0396509	ENSG00000299885
SNCG	-1.05903	-1.09071	0.0103188	0.0397785	SNCG
KCNK12	1.10643	-1.48174	0.0108249	0.041402	KCNK12
SWINGN	-1.28727	-1.82311	0.0108275	0.0414026	SWINGN
CTBP2P10	-1.53348	-0.492246	0.010904	0.0416572	CTBP2P10
RPL6P27	-1.21448	0.530988	0.010983	0.0418923	RPL6P27
ENSG00000257767	2.57385	2.11749	0.0110722	0.0421559	ENSG00000257767
ABCA12	1.12098	-1.50884	0.0114574	0.0434253	ABCA12
ENSG00000286747	1.04982	-0.87947	0.012092	0.0451675	ENSG00000286747
ENSG00000289068	-1.13095	-1.48799	0.0122636	0.0456559	ENSG00000289068
FAM241B	1.02718	-1.35174	0.0122903	0.0457348	FAM241B
GPR160	1.07668	-1.25167	0.0127581	0.0470997	GPR160
RFESD	-1.24577	-1.25823	0.0128264	0.0472685	RFESD
ENSG00000287853	1.02362	-1.1756	0.0128728	0.0474032	ENSG00000287853
KL	1.21487	-1.77704	0.0132351	0.0484767	KL
ENSG00000290830	1.04988	-0.185896	0.0133823	0.0488876	ENSG00000290830
IGFBP7	1.16139	-1.40611	0.0136269	0.0496084	IGFBP7
ENSG00000294191	-2.28369	-0.11759	0.0140265	0.0507989	ENSG00000294191
ENSG00000297073	1.24234	-1.76112	0.0143487	0.0517796	ENSG00000297073
