# Supplementary material for: Distinct molecular pathways leading to dosage-dependent temozolomide resistance in GBM stem cells
Source: Cancer Cell Int. 2026 Feb 24;26:118. doi: 10.1186/s12935-026-04213-6 (PMC12961842; doi:10.1186/s12935-026-04213-6)
Supplement: Supplementary file 2 — Supplementary Material 2 [file 12935_2026_4213_MOESM2_ESM.xlsx]

## Sheet: ctrs3_Genes_Etp_AutoNorm_LFC1_F
Symbol	logFC	logCPM	PValue	FDR	Symbol
DLX6-AS1	6.1151	7.0571	7.02851e-263	1.18557e-258	DLX6-AS1
DLX5	5.71964	5.22367	1.05873e-207	8.92929e-204	DLX5
CHRNA1	5.41986	4.75616	5.26213e-188	2.95872e-184	CHRNA1
PMP2	-5.16113	5.42631	6.66395e-176	2.81019e-172	PMP2
LMO1	5.68604	4.21103	2.65492e-170	8.95662e-167	LMO1
COL1A2	6.4172	7.5693	1.42264e-159	3.99951e-156	COL1A2
CLVS2	5.64128	3.8809	2.11338e-127	5.09265e-124	CLVS2
SPP1	-4.11823	4.18973	7.65746e-122	1.61458e-118	SPP1
MLH1	-4.98956	3.90091	3.57583e-113	6.7019e-110	MLH1
TMEFF2	5.16183	3.14427	3.60466e-111	6.08034e-108	TMEFF2
DAPK1	4.57105	3.49963	1.18412e-110	1.8158e-107	DAPK1
PTPRO	3.37023	5.12421	1.01574e-102	1.42779e-99	PTPRO
THSD7A	3.37838	4.84128	2.03321e-98	2.63816e-95	THSD7A
ID2	4.11488	4.03988	7.76946e-98	9.36109e-95	ID2
IGF2	-4.71055	3.92748	1.49114e-97	1.67683e-94	IGF2
NHS	3.407	5.20918	3.13398e-94	3.304e-91	NHS
CHI3L1	-2.85873	5.83209	8.19519e-94	8.13155e-91	CHI3L1
PCSK2	3.23671	4.60279	2.49047e-92	2.33384e-89	PCSK2
PLCXD3	7.02392	2.37733	5.89821e-92	5.23637e-89	PLCXD3
GBP2	7.24717	2.11235	1.28886e-91	1.08703e-88	GBP2
ABI3BP	11.264	1.92919	4.20876e-90	3.38064e-87	ABI3BP
SEL1L3	3.30926	4.04981	7.3547e-84	5.63905e-81	SEL1L3
MAGI2-AS3	5.71689	2.18921	1.16325e-83	8.53121e-81	MAGI2-AS3
SHTN1	4.92724	2.53293	8.55216e-83	6.01075e-80	SHTN1
GRHL3	7.05804	1.71535	2.4435e-81	1.64868e-78	GRHL3
CRYBG1	-2.84288	5.16646	1.064e-80	6.90289e-78	CRYBG1
EPAS1	-2.94902	5.11435	1.1902e-80	7.43568e-78	EPAS1
CHST15	7.2379	1.63483	2.31366e-77	1.39382e-74	CHST15
SEPTIN4	-2.68604	5.13077	6.30073e-76	3.66485e-73	SEPTIN4
ST8SIA3	4.92891	2.54936	9.73588e-74	5.47416e-71	ST8SIA3
EDN3	10.4741	1.15115	1.02421e-71	5.57301e-69	EDN3
PPM1H	3.50781	3.38453	3.87269e-71	2.04139e-68	PPM1H
EPM2AIP1	-4.59503	2.17044	1.94516e-67	9.94273e-65	EPM2AIP1
SFRP2	-2.44788	7.18663	4.57318e-67	2.26883e-64	SFRP2
ENPP2	-3.56907	3.06904	2.07883e-66	1.00188e-63	ENPP2
TRPM8	-2.73793	4.23534	5.73101e-66	2.68529e-63	TRPM8
MOXD1	4.35883	2.05234	1.75728e-64	8.01128e-62	MOXD1
C4B	-2.60398	4.60037	2.76674e-64	1.22814e-61	C4B
GASK1B	5.52652	1.82576	3.07691e-64	1.3308e-61	GASK1B
DLX6	6.97783	1.10474	1.35635e-63	5.71974e-61	DLX6
H19	-3.91862	8.7109	2.34694e-62	9.65566e-60	H19
ERBB3	-2.74763	4.57831	7.5411e-62	3.02865e-59	ERBB3
TP73	3.19653	4.23737	4.81001e-61	1.88687e-58	TP73
AQP4	5.50545	1.34068	1.42368e-60	5.45788e-58	AQP4
GYPC	4.38053	2.46475	2.03036e-59	7.61069e-57	GYPC
CNTN2	4.35216	2.64811	4.76119e-59	1.74591e-56	CNTN2
MAOB	-2.50929	4.50722	1.527e-58	5.48032e-56	MAOB
CPVL	5.3885	1.34572	2.57235e-58	9.03968e-56	CPVL
AMBN	6.64306	1.06109	4.42394e-58	1.52292e-55	AMBN
ASS1	2.95776	3.72924	1.12165e-57	3.78398e-55	ASS1
AFAP1L2	-4.15133	2.62372	3.23466e-57	1.06985e-54	AFAP1L2
YAP1	-3.01352	3.29443	5.98777e-57	1.94234e-54	YAP1
DMTN	-2.89904	5.41644	2.33397e-55	7.42818e-53	DMTN
LOX	3.9791	1.98507	2.8947e-55	9.04219e-53	LOX
PNOC	5.04593	2.13489	3.30151e-55	1.01254e-52	PNOC
TLR4	2.78584	3.77325	4.14338e-55	1.24805e-52	TLR4
FN1	2.384	5.69039	4.61325e-55	1.3652e-52	FN1
OSR2	3.59794	2.33108	1.24952e-54	3.63395e-52	OSR2
GBP1	5.06634	1.5192	1.36647e-54	3.90671e-52	GBP1
DOK5	3.29875	2.60897	2.04267e-54	5.74261e-52	DOK5
ECEL1	4.07836	3.19022	1.94049e-53	5.36594e-51	ECEL1
CMKLR2	5.17274	1.54468	5.0563e-53	1.37564e-50	CMKLR2
PCDH10	-3.36287	2.64902	1.18866e-52	3.18259e-50	PCDH10
SEZ6L	2.19072	6.66785	1.79306e-52	4.72582e-50	SEZ6L
FAT3	2.51829	4.37504	1.92086e-52	4.98478e-50	FAT3
DYNC1I1	2.42918	4.0396	9.93661e-52	2.53956e-49	DYNC1I1
DCC	3.73252	2.16807	7.32421e-51	1.84395e-48	DCC
NMNAT2	2.16343	4.79458	2.33202e-50	5.78479e-48	NMNAT2
NDRG1	-2.5476	3.76104	2.94543e-50	7.20051e-48	NDRG1
HAS2	-2.65061	3.7108	4.1226e-49	9.93428e-47	HAS2
DGKB	3.60486	2.18218	5.27171e-48	1.25244e-45	DGKB
RNF128	-2.14213	4.80887	1.12502e-47	2.63566e-45	RNF128
LRRK2	-3.79149	3.218	2.31534e-47	5.35002e-45	LRRK2
GPR139	-3.75842	2.02178	5.28008e-47	1.20357e-44	GPR139
AFF3	2.10168	5.13461	9.52575e-47	2.1424e-44	AFF3
ADGRG6	-2.51066	4.4979	1.93965e-46	4.25499e-44	ADGRG6
SHISAL1	-2.05432	5.72498	1.94234e-46	4.25499e-44	SHISAL1
IRX6	4.11783	1.55639	4.3672e-46	9.44435e-44	IRX6
CD109	-3.53293	1.87202	1.229e-45	2.62415e-43	CD109
ATP2B3	3.91046	1.60536	3.28637e-45	6.92931e-43	ATP2B3
CAV1	-3.0596	2.52645	3.97089e-45	8.26925e-43	CAV1
MYO5B	-2.02032	4.9893	9.53528e-45	1.96148e-42	MYO5B
CPLX2	2.59822	3.29883	1.22888e-44	2.49745e-42	CPLX2
ADGRG4	9.80007	0.492554	2.4485e-43	4.91682e-41	ADGRG4
SMAD9	3.49006	1.61707	4.45491e-43	8.84063e-41	SMAD9
SLITRK3	-3.80633	1.28537	5.77679e-43	1.13306e-40	SLITRK3
CELF3	2.37511	4.1843	1.97083e-42	3.82114e-40	CELF3
SEZ6	2.25036	5.65229	2.94977e-42	5.65417e-40	SEZ6
ID1	4.54657	1.05314	9.76583e-42	1.8509e-39	ID1
TGFBI	-2.87568	2.66466	1.07859e-41	2.02151e-39	TGFBI
TAC3	4.51154	1.04162	1.18995e-41	2.20572e-39	TAC3
FABP5	-2.53731	5.19736	3.79196e-41	6.95247e-39	FABP5
LRRC8C	2.54971	3.1347	3.90967e-41	7.09121e-39	LRRC8C
SULF2	-1.96493	7.92509	4.06298e-41	7.29089e-39	SULF2
OTULINL	3.45285	1.89362	4.45557e-41	7.91121e-39	OTULINL
ARHGAP18	2.95905	2.45475	9.30578e-41	1.6351e-38	ARHGAP18
PACSIN1	3.49494	1.55347	1.22258e-40	2.12602e-38	PACSIN1
ACTL6B	2.91961	2.40028	1.73604e-40	2.98812e-38	ACTL6B
RIC3	5.37025	0.628863	9.74594e-40	1.66055e-37	RIC3
PTPRB	4.09633	0.991585	1.01318e-39	1.70903e-37	PTPRB
VAX1	6.5949	0.38733	1.24971e-39	2.08714e-37	VAX1
CYP1B1	2.4212	3.69966	1.71875e-39	2.84235e-37	CYP1B1
COBL	-4.62441	0.869518	1.8152e-39	2.9727e-37	COBL
TOX	2.10578	4.71868	3.44645e-39	5.58988e-37	TOX
NRXN1	2.83596	2.15839	5.51503e-39	8.85977e-37	NRXN1
BMP10	5.69521	0.6048	1.02221e-38	1.62666e-36	BMP10
RCAN2	4.77574	1.11861	3.33939e-38	5.26438e-36	RCAN2
NTRK3	-1.92187	4.82529	4.09072e-38	6.3891e-36	NTRK3
CYP1A1	-2.91069	2.35201	7.96801e-38	1.23307e-35	CYP1A1
PATJ	1.88116	4.4928	9.36799e-38	1.43654e-35	PATJ
SLC9A2	9.10681	-0.174697	4.26954e-37	6.48816e-35	SLC9A2
NELL2	3.46352	1.59232	4.78029e-37	7.19946e-35	NELL2
ELMOD1	-1.92165	4.09177	8.15113e-37	1.21675e-34	ELMOD1
SLC2A3	-1.72268	5.44198	9.12177e-37	1.3497e-34	SLC2A3
LONRF2	1.80008	5.03159	1.2851e-36	1.88496e-34	LONRF2
DUSP26	2.15838	3.66465	1.40054e-36	2.03658e-34	DUSP26
ENSG00000288958	4.89004	0.439158	1.43812e-36	2.07335e-34	ENSG00000288958
ROBO2	9.23556	-0.0583131	2.01315e-36	2.87779e-34	ROBO2
PLEKHA7	2.20634	4.09832	2.96728e-36	4.20606e-34	PLEKHA7
ZIC2	4.64572	0.974365	3.7219e-36	5.23174e-34	ZIC2
ADAMTS3	-1.92614	4.54934	4.48523e-36	6.25264e-34	ADAMTS3
PLXDC1	4.71659	0.398641	5.60044e-36	7.74329e-34	PLXDC1
ERMN	5.8683	0.301827	7.87972e-36	1.08061e-33	ERMN
ZFHX3	2.01006	4.40265	8.68227e-36	1.18107e-33	ZFHX3
SPHKAP	5.24274	0.166808	9.26748e-36	1.25059e-33	SPHKAP
NTRK2	-1.85635	4.54986	1.38308e-35	1.85157e-33	NTRK2
ITGA3	-2.52053	4.01737	1.69119e-35	2.24622e-33	ITGA3
PRLR	6.15957	-0.0431689	1.74876e-35	2.30454e-33	PRLR
LAMP5	1.78469	4.58823	1.98176e-35	2.59134e-33	LAMP5
RGS6	-2.28119	3.08636	3.55365e-35	4.611e-33	RGS6
MAP6	1.93572	3.91984	4.61734e-35	5.94544e-33	MAP6
ATRNL1	2.74955	2.36991	7.59456e-35	9.70492e-33	ATRNL1
MMP24	1.92817	4.39485	1.09087e-34	1.38352e-32	MMP24
RIPOR2	2.06136	3.91179	3.52305e-34	4.43484e-32	RIPOR2
LINC00639	3.56711	1.18616	1.36181e-33	1.70155e-31	LINC00639
COL19A1	-4.32931	0.996647	2.82173e-33	3.49977e-31	COL19A1
PPP1R1C	3.64558	0.782115	3.81465e-33	4.69676e-31	PPP1R1C
FRZB	3.15035	1.26783	4.38959e-33	5.36547e-31	FRZB
RAB11FIP1	5.08624	0.494383	7.07127e-33	8.58116e-31	RAB11FIP1
FEZF1	7.332	-0.148985	8.70666e-33	1.04903e-30	FEZF1
NXPH3	-2.58479	2.76826	1.41594e-32	1.69391e-30	NXPH3
DLX2	2.37757	5.56079	2.50558e-32	2.97635e-30	DLX2
REPS2	3.01994	1.93907	4.73193e-32	5.58169e-30	REPS2
FOXP1	2.0766	4.13703	5.99295e-32	7.02007e-30	FOXP1
CHRNB2	2.24249	3.74882	6.9702e-32	8.1085e-30	CHRNB2
C4A	-2.3353	4.70883	4.05276e-31	4.68233e-29	C4A
PCDHGB5	-2.07935	3.60836	5.21012e-31	5.97852e-29	PCDHGB5
TIPARP	-1.62356	5.86626	6.28323e-31	7.16118e-29	TIPARP
IGFBPL1	1.71051	4.4534	6.75292e-31	7.64484e-29	IGFBPL1
LRRC17	2.02111	3.39548	7.13698e-31	8.02577e-29	LRRC17
INSM2	4.80505	0.109193	9.02055e-31	1.00767e-28	INSM2
KCNMA1	2.41658	2.53677	1.24787e-30	1.38481e-28	KCNMA1
LEF1	-1.90748	4.37785	1.31818e-30	1.45327e-28	LEF1
LAMA4	-1.57977	6.94252	1.50625e-30	1.64984e-28	LAMA4
SMPD3	2.20918	3.09183	2.12085e-30	2.30803e-28	SMPD3
KCNN2	-2.69413	2.46528	2.23155e-30	2.41294e-28	KCNN2
C10orf90	-2.51934	2.29692	2.29174e-30	2.46223e-28	C10orf90
SYNPR	6.44453	-0.26709	3.39927e-30	3.62905e-28	SYNPR
NT5E	-2.076	3.05179	1.20449e-29	1.27782e-27	NT5E
DAAM1	1.63909	5.43984	3.44283e-29	3.62961e-27	DAAM1
NID2	-1.71216	4.20084	3.62627e-29	3.79925e-27	NID2
DLK1	3.81755	0.909938	5.84304e-29	6.08398e-27	DLK1
VCAM1	2.33216	2.23033	6.70848e-29	6.94225e-27	VCAM1
SPINT1	3.51797	0.899146	6.97236e-29	7.17133e-27	SPINT1
CDH5	3.4407	0.887631	7.2643e-29	7.42632e-27	CDH5
JUP	2.03062	4.96565	7.77943e-29	7.90502e-27	JUP
AHNAK	2.19288	3.15228	7.87581e-29	7.95504e-27	AHNAK
PDE8B	2.71806	1.93083	1.2293e-28	1.23427e-26	PDE8B
PEG10	1.52111	12.1288	1.67052e-28	1.66736e-26	PEG10
ENSG00000253730	-2.6142	1.82204	2.29422e-28	2.2764e-26	ENSG00000253730
PDE7B	-2.09295	3.2848	3.64202e-28	3.59261e-26	PDE7B
ALPK2	-1.61816	5.15194	3.78172e-28	3.70873e-26	ALPK2
PDGFB	2.64337	2.35178	4.62566e-28	4.51015e-26	PDGFB
FOS	-1.90613	4.28669	5.01089e-28	4.85769e-26	FOS
FIBIN	-2.09653	3.71686	5.76072e-28	5.55268e-26	FIBIN
SOCS3	-2.34788	3.37876	6.35822e-28	6.09377e-26	SOCS3
TNFAIP3	3.82285	0.320856	6.717e-28	6.40126e-26	TNFAIP3
TM4SF1	-1.62452	4.85153	8.79873e-28	8.33803e-26	TM4SF1
NDRG2	-1.42989	6.01719	1.27336e-27	1.19995e-25	NDRG2
KCNF1	-2.41234	4.07353	1.39501e-27	1.30728e-25	KCNF1
LAMC3	2.26693	3.57886	1.66586e-27	1.55247e-25	LAMC3
DLX1	1.53658	6.35421	1.67635e-27	1.55366e-25	DLX1
SERPINE2	-1.42317	7.15338	1.7236e-27	1.58873e-25	SERPINE2
FEZF1-AS1	7.16431	-0.315542	2.27022e-27	2.0812e-25	FEZF1-AS1
PMAIP1	4.00831	0.131959	2.57133e-27	2.3445e-25	PMAIP1
ZBTB16	-2.87587	1.48312	2.96317e-27	2.68725e-25	ZBTB16
CHN2	4.7978	-0.256361	3.17454e-27	2.86354e-25	CHN2
TNFRSF21	-1.55201	6.76591	3.7207e-27	3.33834e-25	TNFRSF21
ASTN1	-1.6481	4.26075	4.41368e-27	3.93915e-25	ASTN1
UNC5C	5.74912	-0.435318	5.64969e-27	5.01574e-25	UNC5C
CABP7	2.24145	4.15972	9.29678e-27	8.21037e-25	CABP7
CHRNA7	2.41959	1.60218	2.36058e-26	2.07386e-24	CHRNA7
FXYD7	-4.19516	0.237708	2.41334e-26	2.10923e-24	FXYD7
HHIP	6.82263	-0.642566	4.80028e-26	4.16007e-24	HHIP
SCGN	4.40123	0.40278	4.80919e-26	4.16007e-24	SCGN
CCDC177	2.95345	1.88903	5.03498e-26	4.33316e-24	CCDC177
GALNT10	1.53999	5.63613	5.08854e-26	4.35703e-24	GALNT10
OAS3	1.54948	4.42241	6.64697e-26	5.66268e-24	OAS3
LINC02487	2.8354	0.903731	7.57526e-26	6.42108e-24	LINC02487
BICDL1	2.48931	2.75398	9.68337e-26	8.16696e-24	BICDL1
ATP1A2	-1.48998	8.83028	1.10724e-25	9.29197e-24	ATP1A2
NPY2R	8.3836	-0.851995	1.1622e-25	9.70494e-24	NPY2R
OTOR	-8.35556	-0.873516	1.84083e-25	1.52961e-23	OTOR
KIAA0040	-3.16479	0.773762	2.29494e-25	1.8976e-23	KIAA0040
GLIS1	6.6617	-0.784317	2.75719e-25	2.26225e-23	GLIS1
SLC40A1	2.60016	1.71255	2.76277e-25	2.26225e-23	SLC40A1
COL20A1	-2.05412	6.74119	3.34857e-25	2.72868e-23	COL20A1
MASP1	-1.74088	3.64017	3.56324e-25	2.88965e-23	MASP1
C2orf72	-1.47938	6.35784	4.08462e-25	3.29662e-23	C2orf72
MIR124-1HG	1.70084	4.43834	4.91465e-25	3.94763e-23	MIR124-1HG
ST6GAL2	4.32905	0.179801	8.40578e-25	6.71985e-23	ST6GAL2
FXYD5	-2.27535	2.34399	8.47236e-25	6.74112e-23	FXYD5
CCDC92B	2.64573	1.1909	8.59537e-25	6.80689e-23	CCDC92B
NFASC	1.48989	5.82122	8.88122e-25	7.00039e-23	NFASC
LIPG	1.46134	4.67521	1.01972e-24	8.00031e-23	LIPG
MEIS2	1.35285	5.91938	1.04425e-24	8.15484e-23	MEIS2
KITLG	1.85173	3.63424	1.16608e-24	9.06423e-23	KITLG
SLC1A2	1.41725	5.67703	2.01187e-24	1.55671e-22	SLC1A2
ENSG00000272405	2.45562	1.75415	2.40784e-24	1.85459e-22	ENSG00000272405
LINC02283	-3.78291	0.0145448	2.49791e-24	1.91521e-22	LINC02283
UNC79	2.31742	2.73098	2.78532e-24	2.12592e-22	UNC79
KIF26B	2.02782	3.1238	3.09808e-24	2.35398e-22	KIF26B
GFRA1	5.5077	-0.644607	3.58935e-24	2.71503e-22	GFRA1
PIP5K1B	2.45485	1.59078	3.86947e-24	2.91385e-22	PIP5K1B
RNF217	2.96826	0.561474	5.36306e-24	4.02062e-22	RNF217
SLC32A1	3.76592	0.22212	9.25219e-24	6.90557e-22	SLC32A1
CNR1	1.44014	4.6147	9.3599e-24	6.95519e-22	CNR1
CRABP1	5.92926	-0.717505	1.43151e-23	1.05907e-21	CRABP1
RPS6KA6	5.88912	-0.761825	1.50721e-23	1.11021e-21	RPS6KA6
ADCY2	8.17984	-1.04055	1.79053e-23	1.31316e-21	ADCY2
SCG2	1.39093	6.11448	2.07935e-23	1.51838e-21	SCG2
STK32A	1.97843	2.72661	3.24358e-23	2.35831e-21	STK32A
GBP4	8.39188	-0.832515	3.58744e-23	2.59712e-21	GBP4
BRINP2	-2.01702	2.51433	3.83071e-23	2.76138e-21	BRINP2
MEG3	-2.35468	2.40875	4.00736e-23	2.87643e-21	MEG3
COL11A1	-6.65046	-0.792531	4.3597e-23	3.11607e-21	COL11A1
LBH	1.74012	3.75948	5.58701e-23	3.97645e-21	LBH
SCRT2	2.36618	3.0196	5.61165e-23	3.97719e-21	SCRT2
ARX	2.17583	3.87755	5.69289e-23	4.0179e-21	ARX
SYT4	3.85509	-0.0917418	6.4386e-23	4.52526e-21	SYT4
DIPK1C	-3.13707	0.832628	7.35137e-23	5.14535e-21	DIPK1C
CACNB2	2.05468	2.28812	7.54204e-23	5.25699e-21	CACNB2
ST8SIA5	-1.39573	6.07186	7.96342e-23	5.52786e-21	ST8SIA5
CNN2	1.60968	4.00657	1.08824e-22	7.52315e-21	CNN2
COL25A1	-1.81317	2.774	1.21603e-22	8.37227e-21	COL25A1
NKAIN4	-1.95116	3.16789	1.80512e-22	1.23776e-20	NKAIN4
ADCY8	2.8818	0.767087	2.33298e-22	1.59323e-20	ADCY8
DLL4	2.50436	1.38004	3.14166e-22	2.13684e-20	DLL4
NFAM1	2.67605	1.89359	3.31024e-22	2.24246e-20	NFAM1
DNER	1.55228	4.04847	4.65459e-22	3.14055e-20	DNER
CDON	1.34451	5.36412	4.704e-22	3.15928e-20	CDON
GCNT2	1.42543	4.27504	4.71981e-22	3.15928e-20	GCNT2
VIPR1	-3.02031	0.50885	5.74641e-22	3.83124e-20	VIPR1
EFNA1	-1.75847	4.75234	6.69929e-22	4.44896e-20	EFNA1
AGT	-1.38326	6.81196	1.1778e-21	7.79103e-20	AGT
ADAM12	-2.25139	1.50116	1.30904e-21	8.62537e-20	ADAM12
NPR3	1.8675	2.66659	1.64656e-21	1.08071e-19	NPR3
CNTNAP2	-6.33698	-1.06377	1.72616e-21	1.12856e-19	CNTNAP2
MERTK	1.78303	2.90235	1.86367e-21	1.21376e-19	MERTK
TTBK1	1.91774	4.11199	2.26445e-21	1.46911e-19	TTBK1
ENSG00000298455	2.63319	1.02457	3.36995e-21	2.17794e-19	ENSG00000298455
ARID3B	2.00824	1.8589	4.14691e-21	2.66985e-19	ARID3B
ARK2C	1.37687	4.76006	4.45857e-21	2.85959e-19	ARK2C
AXL	-5.75726	-0.891631	4.82109e-21	3.08038e-19	AXL
FOLH1	-1.82766	2.53223	4.87083e-21	3.10042e-19	FOLH1
AHR	-1.51349	4.44557	5.72684e-21	3.63159e-19	AHR
GPAT3	-2.09862	2.46991	5.94046e-21	3.75295e-19	GPAT3
TGFA	-1.44096	3.96459	6.1173e-21	3.85025e-19	TGFA
FGF13	-4.03268	-0.461663	8.42846e-21	5.28517e-19	FGF13
SRPX2	-1.55255	3.35157	8.62428e-21	5.38794e-19	SRPX2
ARHGEF28	1.738	3.09803	1.66273e-20	1.03494e-18	ARHGEF28
PRR5L	-1.54006	3.59048	1.77909e-20	1.10291e-18	PRR5L
P2RY2	3.27516	0.248119	1.785e-20	1.10291e-18	P2RY2
LRRN1	-1.38741	6.35688	1.86907e-20	1.15064e-18	LRRN1
SVIL	1.35404	4.85307	3.08889e-20	1.89467e-18	SVIL
HMX3	4.48556	-0.348306	3.19109e-20	1.95027e-18	HMX3
PKP1	3.995	-0.144338	3.50528e-20	2.13455e-18	PKP1
SLC10A4	1.48507	4.02956	4.09105e-20	2.4823e-18	SLC10A4
THRB	2.07244	1.61799	4.39522e-20	2.6573e-18	THRB
CCDC80	1.26193	5.72806	5.44865e-20	3.28242e-18	CCDC80
CPT1C	1.7136	3.00768	5.61491e-20	3.37054e-18	CPT1C
C4orf54	-1.66602	2.86613	5.63938e-20	3.37323e-18	C4orf54
TNR	-1.63317	3.16798	5.83967e-20	3.48069e-18	TNR
SEMA6D	1.50322	4.28712	5.96643e-20	3.54372e-18	SEMA6D
ELN	1.68242	4.98579	6.65967e-20	3.94159e-18	ELN
NLRP2	7.88797	-1.30165	6.88511e-20	4.06077e-18	NLRP2
RUNX1	-1.28484	5.02171	8.99838e-20	5.28866e-18	RUNX1
FLNC	-1.71006	4.51731	9.34582e-20	5.4738e-18	FLNC
SH3BP2	-1.38874	6.70416	1.039e-19	6.06432e-18	SH3BP2
RIMS3	1.26098	7.74389	1.32087e-19	7.6829e-18	RIMS3
GRM2	1.81747	2.44428	1.3806e-19	8.00272e-18	GRM2
TMEM179	1.51069	5.35858	1.64262e-19	9.48897e-18	TMEM179
ANK1	1.84608	2.1607	2.25896e-19	1.30048e-17	ANK1
FCGR2A	-1.93642	1.89847	2.46024e-19	1.41154e-17	FCGR2A
ABCA4	2.71136	0.432161	3.00495e-19	1.71822e-17	ABCA4
LSAMP	-1.25616	4.88508	3.07185e-19	1.75054e-17	LSAMP
CALHM2	2.1461	1.77925	3.14401e-19	1.78563e-17	CALHM2
SYNM	-1.21878	7.34406	3.39942e-19	1.92421e-17	SYNM
PAK1	1.94858	1.78806	3.51444e-19	1.98266e-17	PAK1
TUB	1.62194	3.08331	3.76133e-19	2.11487e-17	TUB
CDIN1	1.47954	4.32757	4.91562e-19	2.75471e-17	CDIN1
CYTIP	6.13602	-1.24805	6.2268e-19	3.47793e-17	CYTIP
EFS	1.59256	4.26751	6.55602e-19	3.64973e-17	EFS
ZIC5	5.75228	-0.91262	6.74706e-19	3.74373e-17	ZIC5
LINC02762	-1.84198	1.94811	7.03183e-19	3.88895e-17	LINC02762
SCN9A	7.78495	-1.39631	7.97252e-19	4.39478e-17	SCN9A
AHRR	-1.36534	6.18753	9.71059e-19	5.33545e-17	AHRR
PLP1	-1.19243	7.46793	1.09778e-18	6.01214e-17	PLP1
ADRA1A	6.12423	-1.2728	1.12324e-18	6.13163e-17	ADRA1A
B3GAT2	2.32972	1.68101	1.13366e-18	6.16856e-17	B3GAT2
STXBP5L	2.53231	1.06404	1.26738e-18	6.87402e-17	STXBP5L
SCRG1	-1.91119	4.65574	1.3755e-18	7.4365e-17	SCRG1
KCNQ4	2.21483	1.73208	1.47208e-18	7.93322e-17	KCNQ4
HSPA6	-1.86472	3.71884	1.70683e-18	9.16904e-17	HSPA6
IFNLR1	4.19308	-0.455675	1.96445e-18	1.05195e-16	IFNLR1
PPFIA2	7.80917	-1.37954	1.98901e-18	1.06173e-16	PPFIA2
DTX1	2.75975	0.669623	2.00052e-18	1.0645e-16	DTX1
LHFPL3	-1.21701	7.05635	2.39544e-18	1.27064e-16	LHFPL3
MGST1	3.04288	0.554952	2.68216e-18	1.41827e-16	MGST1
ENSG00000288771	3.48075	0.476202	2.69209e-18	1.41907e-16	ENSG00000288771
MID1	1.28181	4.62377	2.72542e-18	1.43216e-16	MID1
GIPC3	-2.96751	0.0812341	3.02109e-18	1.5826e-16	GIPC3
ZNF488	-2.03661	1.26265	3.28238e-18	1.71415e-16	ZNF488
MRO	-2.21798	1.09338	3.37404e-18	1.75658e-16	MRO
FLRT3	-1.35008	4.93349	3.81542e-18	1.98026e-16	FLRT3
HR	-2.22697	2.91257	4.1832e-18	2.16448e-16	HR
CEACAM19	-1.73583	2.75305	4.64676e-18	2.39699e-16	CEACAM19
HES5	-2.07849	2.75703	5.09949e-18	2.62251e-16	HES5
PLA2G4A	-1.41715	3.95136	7.36809e-18	3.77766e-16	PLA2G4A
PLSCR4	3.02763	-0.136425	8.80754e-18	4.50199e-16	PLSCR4
CHGB	1.77109	1.91656	9.19011e-18	4.68335e-16	CHGB
GRIP2	1.33381	4.84126	1.11104e-17	5.64488e-16	GRIP2
TNFAIP6	-3.27202	-0.141412	1.38016e-17	6.99113e-16	TNFAIP6
NRXN3	4.08005	-0.718974	1.47502e-17	7.44929e-16	NRXN3
STMN4	1.98413	2.09229	1.90102e-17	9.57205e-16	STMN4
SNX10	-1.21416	5.76879	2.08968e-17	1.04907e-15	SNX10
CNRIP1	1.63999	2.63692	2.97441e-17	1.48879e-15	CNRIP1
SULT1C4	4.11595	-0.687664	3.18384e-17	1.58891e-15	SULT1C4
SLCO5A1	1.14534	5.17396	3.46541e-17	1.72432e-15	SLCO5A1
ADAMTS14	1.72167	3.03926	3.62486e-17	1.79836e-15	ADAMTS14
HRH3	1.87611	2.77199	4.07176e-17	2.01415e-15	HRH3
CFI	3.52417	-0.355535	4.26402e-17	2.10308e-15	CFI
COL15A1	-4.06994	-0.878952	4.79957e-17	2.36032e-15	COL15A1
CASQ1	1.74711	2.12506	5.10471e-17	2.50309e-15	CASQ1
SH3GL2	1.77221	1.80159	5.29748e-17	2.59008e-15	SH3GL2
SATB2-AS1	-1.33615	3.66299	6.08215e-17	2.96514e-15	SATB2-AS1
FAM110B	1.2736	4.17259	6.63409e-17	3.22489e-15	FAM110B
UBASH3B	-1.13281	5.33358	8.0104e-17	3.88274e-15	UBASH3B
LMO2	2.13273	1.2706	1.13185e-16	5.47052e-15	LMO2
MMP14	-1.40311	6.29673	1.16078e-16	5.59429e-15	MMP14
MYO3B	2.12331	1.32084	1.20449e-16	5.78843e-15	MYO3B
KLHL13	1.11349	7.82181	1.30101e-16	6.23448e-15	KLHL13
VWCE	1.45073	3.85683	1.49815e-16	7.15885e-15	VWCE
XKR7	2.65926	0.635231	1.6249e-16	7.74259e-15	XKR7
PDE2A	-1.23525	5.72026	1.67423e-16	7.95518e-15	PDE2A
SHROOM4	1.20592	4.29202	1.75786e-16	8.32911e-15	SHROOM4
CLIC2	-1.56297	3.47254	1.93657e-16	9.15014e-15	CLIC2
ANKRD35	2.38214	0.67622	2.02848e-16	9.55763e-15	ANKRD35
CXCL10	2.58873	0.355002	2.27544e-16	1.06914e-14	CXCL10
LINC00511	-1.14376	5.53576	2.36092e-16	1.10622e-14	LINC00511
CIITA	-2.59083	0.787037	2.53911e-16	1.18642e-14	CIITA
TGFBR3	1.41672	3.2726	2.76503e-16	1.28841e-14	TGFBR3
MYBPC1	6.02029	-1.33623	3.10491e-16	1.4428e-14	MYBPC1
PLK2	1.19484	4.83631	3.89238e-16	1.80376e-14	PLK2
ENSG00000267506	1.66325	2.12866	4.16165e-16	1.92325e-14	ENSG00000267506
SRRM3	1.89542	3.127	4.19429e-16	1.93304e-14	SRRM3
NPNT	2.47159	0.173249	4.88408e-16	2.24481e-14	NPNT
SLC9A4	7.85669	-1.34705	5.10719e-16	2.34098e-14	SLC9A4
HLF	1.99943	1.26896	5.43887e-16	2.48626e-14	HLF
HEPACAM	-1.47196	2.95024	5.69301e-16	2.5954e-14	HEPACAM
RDH5	2.20566	1.46844	5.9668e-16	2.71288e-14	RDH5
FAM83G	2.05277	0.917989	6.22236e-16	2.82147e-14	FAM83G
TRPM3	-2.05499	1.01373	7.02915e-16	3.17876e-14	TRPM3
ENSG00000296202	5.81186	-1.53647	7.45312e-16	3.36148e-14	ENSG00000296202
LGI3	-2.10494	1.8445	8.23884e-16	3.70594e-14	LGI3
CEMIP2	1.08137	7.27156	8.83749e-16	3.96465e-14	CEMIP2
OPRD1	1.13758	6.5686	9.65335e-16	4.31917e-14	OPRD1
RAPGEF5	1.19351	4.26547	1.02192e-15	4.56023e-14	RAPGEF5
PRSS56	3.87172	0.0730627	1.09495e-15	4.87327e-14	PRSS56
GASK1A	-1.52555	2.6453	1.15358e-15	5.1207e-14	GASK1A
HEYL	-1.69422	2.31773	1.23857e-15	5.48352e-14	HEYL
NKX2-1	4.13616	-0.39974	1.29378e-15	5.71295e-14	NKX2-1
ST8SIA4	2.87722	-0.309036	1.73192e-15	7.6277e-14	ST8SIA4
LINC01804	1.69681	2.02596	1.8074e-15	7.9394e-14	LINC01804
BMX	3.39681	-0.698406	2.11997e-15	9.28824e-14	BMX
CAVIN2	5.82113	-1.53595	2.20898e-15	9.65313e-14	CAVIN2
DISP3	1.63099	3.25829	2.3386e-15	1.01932e-13	DISP3
INSYN1	1.57904	4.11832	2.38593e-15	1.03727e-13	INSYN1
PTPRU	-1.52511	3.4735	2.44139e-15	1.05865e-13	PTPRU
CAV2	-2.05497	1.87382	2.80972e-15	1.21524e-13	CAV2
AMOT	-1.06612	5.46938	2.87484e-15	1.24023e-13	AMOT
OSGIN1	-1.72362	5.34465	3.04277e-15	1.30932e-13	OSGIN1
COL5A2	-1.37063	3.53532	3.19099e-15	1.36961e-13	COL5A2
STAT5A	1.7982	1.42353	3.71158e-15	1.58901e-13	STAT5A
BCAN-AS2	2.20294	0.80013	3.80877e-15	1.62649e-13	BCAN-AS2
RARB	3.72685	-1.01099	3.96592e-15	1.68932e-13	RARB
ATOH8	1.53999	4.00207	4.46204e-15	1.89586e-13	ATOH8
NRP2	-1.08524	6.3223	4.48592e-15	1.90122e-13	NRP2
KIAA1755	-2.02452	0.723807	5.10218e-15	2.15698e-13	KIAA1755
TIMP4	-1.96814	1.90932	5.50207e-15	2.32022e-13	TIMP4
MEGF6	1.99551	2.46216	6.51455e-15	2.74034e-13	MEGF6
REEP1	1.0711	5.56319	6.56449e-15	2.75447e-13	REEP1
NQO1	-1.06835	8.69873	6.66582e-15	2.79005e-13	NQO1
GASK1B-AS1	5.69081	-1.63438	8.88092e-15	3.708e-13	GASK1B-AS1
ENSG00000258311	1.54075	2.6992	9.69388e-15	4.03744e-13	ENSG00000258311
EFHC2	-1.89564	1.62955	1.06271e-14	4.41521e-13	EFHC2
UPP1	-1.17928	4.13415	1.0951e-14	4.53863e-13	UPP1
FLJ16779	-1.72699	1.6397	1.10722e-14	4.57758e-13	FLJ16779
AQP1	1.43447	3.07636	1.35376e-14	5.58317e-13	AQP1
CSPG5	-1.24642	5.66265	1.38391e-14	5.69362e-13	CSPG5
VSTM2A	-4.37737	-1.28985	1.4017e-14	5.75151e-13	VSTM2A
COL4A5	-4.42583	-1.24241	1.4048e-14	5.75151e-13	COL4A5
RFTN1	1.0763	4.87871	1.42627e-14	5.82526e-13	RFTN1
FTL	-1.40609	10.0967	1.46302e-14	5.9609e-13	FTL
TSHR	3.85069	-1.11056	1.49177e-14	6.06343e-13	TSHR
MYBPH	-4.17836	-0.486852	1.64778e-14	6.68144e-13	MYBPH
AFAP1L1	-1.17862	4.2593	1.76896e-14	7.1556e-13	AFAP1L1
PRKAA2	1.31963	3.60035	1.78226e-14	7.19214e-13	PRKAA2
ST6GAL1	1.13824	4.13184	1.79422e-14	7.22313e-13	ST6GAL1
SEMA4D	2.3614	0.428341	1.82706e-14	7.33781e-13	SEMA4D
SEMA3E	-3.25659	-0.247073	2.05708e-14	8.23974e-13	SEMA3E
MAOA	-1.12233	4.55916	2.0614e-14	8.23974e-13	MAOA
WNT10B	2.44343	-0.0441834	2.08677e-14	8.32143e-13	WNT10B
HSPA2	-2.70011	0.595434	2.21387e-14	8.80744e-13	HSPA2
ENSG00000269693	-7.75439	-1.41423	2.27616e-14	9.03396e-13	ENSG00000269693
SERPINI1	2.52313	0.227302	2.29815e-14	9.09436e-13	SERPINI1
CA12	-1.03284	7.34999	2.30217e-14	9.09436e-13	CA12
ENSG00000260918	5.26767	-1.33489	2.37083e-14	9.34373e-13	ENSG00000260918
ENSG00000290920	2.98841	-0.458276	2.82209e-14	1.10963e-12	ENSG00000290920
EYA2	-1.12286	5.71309	2.83652e-14	1.11271e-12	EYA2
ADGRA2	1.52121	4.65752	2.97933e-14	1.16602e-12	ADGRA2
ROR1	4.28302	-1.1043	3.00046e-14	1.17157e-12	ROR1
MAP3K5	2.65595	-0.0532647	3.15539e-14	1.22922e-12	MAP3K5
ADM	-2.01861	0.901002	3.2372e-14	1.25818e-12	ADM
TRANK1	1.78382	1.17984	3.52324e-14	1.36621e-12	TRANK1
PPM1J	-1.96381	0.993873	3.57846e-14	1.38444e-12	PPM1J
ITPR3	2.24517	1.11059	3.85773e-14	1.48907e-12	ITPR3
STC2	1.17902	3.78954	3.91145e-14	1.50636e-12	STC2
CPE	2.45618	0.324907	4.14247e-14	1.59169e-12	CPE
CCL2	1.5386	3.13326	4.33627e-14	1.66237e-12	CCL2
GPC3	2.56033	0.430497	5.01074e-14	1.91658e-12	GPC3
A2M	-1.00379	8.38033	5.3567e-14	2.04358e-12	A2M
NR2F2	-1.74844	1.763	5.367e-14	2.04358e-12	NR2F2
ZBTB7C	1.42443	3.46632	5.93933e-14	2.25641e-12	ZBTB7C
SH3PXD2A	1.18331	5.11358	6.30613e-14	2.39038e-12	SH3PXD2A
MAP3K1	-1.09081	6.01036	6.65679e-14	2.51764e-12	MAP3K1
PLXNA4	-1.22025	4.15108	7.01554e-14	2.64739e-12	PLXNA4
PPP1R13B	1.1917	3.84348	7.56228e-14	2.84733e-12	PPP1R13B
BACE2	2.00483	0.715614	8.1048e-14	3.0448e-12	BACE2
ENSG00000228944	1.67785	1.71681	9.89029e-14	3.70732e-12	ENSG00000228944
MMP17	-1.64251	3.54962	1.02066e-13	3.8174e-12	MMP17
LDLRAD4	-1.13789	4.114	1.22463e-13	4.57016e-12	LDLRAD4
GPR179	2.41603	0.100447	1.23725e-13	4.60706e-12	GPR179
LGALS3	-1.23127	4.36797	1.27995e-13	4.75554e-12	LGALS3
SFRP4	2.87222	-0.376978	1.39557e-13	5.17373e-12	SFRP4
ENSG00000261959	-1.91978	0.827323	1.53985e-13	5.69609e-12	ENSG00000261959
PTGIS	-2.20823	0.712593	1.57975e-13	5.81818e-12	PTGIS
DOCK9	1.24825	3.88138	1.65579e-13	6.08494e-12	DOCK9
OSMR	-1.02413	5.77501	1.69444e-13	6.21343e-12	OSMR
ZNF544	1.81907	1.25474	1.75652e-13	6.42713e-12	ZNF544
FBLN1	1.05776	7.95014	1.88596e-13	6.88578e-12	FBLN1
ATP1B2	-1.03239	7.41692	1.91712e-13	6.98444e-12	ATP1B2
PCDHGC3	-1.0702	8.98509	1.971e-13	7.16527e-12	PCDHGC3
ENSG00000271860	2.56795	-0.243176	2.03185e-13	7.37058e-12	ENSG00000271860
CHGA	2.11595	1.70952	2.06528e-13	7.47578e-12	CHGA
LINC01819	-3.5429	-0.98312	2.30145e-13	8.31281e-12	LINC01819
RNF112	1.31796	3.76388	2.32857e-13	8.3928e-12	RNF112
TLE4	1.03973	5.39617	2.34682e-13	8.44055e-12	TLE4
ELAPOR1	2.53108	0.127803	2.39221e-13	8.58551e-12	ELAPOR1
BAMBI	-1.41119	3.63303	2.44291e-13	8.74745e-12	BAMBI
RIN2	1.57345	1.94719	2.44771e-13	8.74745e-12	RIN2
LGR4	1.04577	5.25224	3.66907e-13	1.30846e-11	LGR4
SIM2	1.24334	3.70448	3.99713e-13	1.42244e-11	SIM2
TSPAN7	1.00289	5.1861	4.60557e-13	1.63207e-11	TSPAN7
EYA1	1.50207	2.61622	4.7455e-13	1.67813e-11	EYA1
LINC02458	3.48355	-0.793095	5.3173e-13	1.87641e-11	LINC02458
CYTL1	-1.08742	4.31403	5.56075e-13	1.95822e-11	CYTL1
NSG1	1.97283	0.908296	6.46253e-13	2.27104e-11	NSG1
TBX18	7.07723	-1.99971	6.66817e-13	2.33843e-11	TBX18
GALNT5	2.23112	0.0657857	6.74141e-13	2.35921e-11	GALNT5
KCNH7	2.9262	0.0427906	6.89633e-13	2.40843e-11	KCNH7
SOX6	-1.00816	5.81595	7.00886e-13	2.44268e-11	SOX6
VGF	-2.12705	7.8375	7.54788e-13	2.62511e-11	VGF
FGF1	-1.3092	3.2415	7.88958e-13	2.7383e-11	FGF1
ISLR	3.54417	-0.881536	7.97648e-13	2.76278e-11	ISLR
CAMK2N1	-1.46369	5.49954	8.03444e-13	2.77715e-11	CAMK2N1
FGFBP3	-1.53957	6.86896	8.08931e-13	2.7904e-11	FGFBP3
SLC26A2	-1.00282	6.56919	9.14553e-13	3.1355e-11	SLC26A2
SH2D4A	1.5083	2.08801	9.19971e-13	3.14768e-11	SH2D4A
SSC5D	2.22342	1.70572	9.26217e-13	3.16264e-11	SSC5D
RTL5	1.05203	4.34218	1.06638e-12	3.63387e-11	RTL5
PLCD4	1.53536	1.57559	1.13326e-12	3.84626e-11	PLCD4
ACKR3	-1.05209	5.89522	1.14048e-12	3.86297e-11	ACKR3
SFXN3	-1.00521	4.70846	1.24363e-12	4.1955e-11	SFXN3
STON2	1.01216	5.74455	1.28051e-12	4.31132e-11	STON2
SLC16A14	2.87661	-0.708748	1.33092e-12	4.47211e-11	SLC16A14
FOXF2	-2.99186	-0.114642	1.36769e-12	4.58652e-11	FOXF2
ENTREP1	-1.41991	2.83024	1.38393e-12	4.63176e-11	ENTREP1
COL21A1	7.02421	-2.04385	1.4065e-12	4.698e-11	COL21A1
DRD2	1.95442	0.75631	1.42663e-12	4.75582e-11	DRD2
EFR3A	1.0178	5.32747	1.44152e-12	4.79597e-11	EFR3A
VWDE	2.28872	0.270683	1.48805e-12	4.94104e-11	VWDE
NID1	1.02119	5.40979	1.54199e-12	5.11008e-11	NID1
ADAMTS18	2.9978	-0.847793	1.58661e-12	5.23736e-11	ADAMTS18
DCLK1	1.02035	4.18151	1.9331e-12	6.36867e-11	DCLK1
GRB14	-1.5451	2.16073	1.99322e-12	6.54117e-11	GRB14
PDZRN3	1.05884	5.7395	2.20756e-12	7.23051e-11	PDZRN3
ENSG00000279693	3.3019	-0.69719	2.21435e-12	7.2387e-11	ENSG00000279693
HIVEP2	1.21012	3.29884	2.24805e-12	7.33463e-11	HIVEP2
LINC03040	1.66455	2.13426	2.29534e-12	7.47447e-11	LINC03040
BCAS1	1.79576	0.739736	2.58854e-12	8.4026e-11	BCAS1
GBP5	2.59364	-0.54487	2.59032e-12	8.4026e-11	GBP5
F3	-1.12576	3.91699	2.76599e-12	8.94636e-11	F3
ENSG00000261655	3.72357	-1.17803	2.76856e-12	8.94636e-11	ENSG00000261655
STING1	1.59512	1.55873	2.77481e-12	8.94943e-11	STING1
SH3TC1	2.59249	0.264558	2.89861e-12	9.31308e-11	SH3TC1
RNF175	-1.30872	3.28081	2.92101e-12	9.36723e-11	RNF175
CLDN10	-3.98268	-0.942068	3.07132e-12	9.83055e-11	CLDN10
ABCA9	2.30489	0.0241165	3.21888e-12	1.02639e-10	ABCA9
CGNL1	1.27742	2.73745	3.33284e-12	1.06072e-10	CGNL1
LINC01122	4.1457	-1.51355	3.81608e-12	1.21223e-10	LINC01122
MCUB	1.0692	4.44352	3.89932e-12	1.23635e-10	MCUB
SHOX2	1.47882	1.92598	4.09838e-12	1.29505e-10	SHOX2
KIF26A	2.39081	1.97535	4.09982e-12	1.29505e-10	KIF26A
KIF16B	-1.07054	4.0656	4.18468e-12	1.31939e-10	KIF16B
KCNJ5	-2.57822	-0.18512	4.2552e-12	1.33912e-10	KCNJ5
KIAA1614	1.36821	3.01986	4.37914e-12	1.37556e-10	KIAA1614
COL2A1	-1.75601	2.3813	4.68146e-12	1.46778e-10	COL2A1
PRRX1	1.26718	3.04851	4.69322e-12	1.46874e-10	PRRX1
LINC01730	-2.24896	-0.0217312	4.7756e-12	1.49176e-10	LINC01730
CEND1	1.57076	2.06523	4.8764e-12	1.52043e-10	CEND1
NR2E1	2.02814	0.370369	5.29353e-12	1.64744e-10	NR2E1
ENSG00000254510	3.57342	-1.32658	5.68931e-12	1.7641e-10	ENSG00000254510
CSRP1	1.01526	6.95189	5.78435e-12	1.79028e-10	CSRP1
VGLL3	2.45895	0.0176243	5.95926e-12	1.83767e-10	VGLL3
GATM	-2.06912	0.205574	6.62026e-12	2.03778e-10	GATM
GLYCTK-AS1	2.21979	1.00242	7.44152e-12	2.2864e-10	GLYCTK-AS1
ENSG00000308431	-2.98194	-0.758553	7.70576e-12	2.36329e-10	ENSG00000308431
JAG2	1.43133	3.797	8.34489e-12	2.55466e-10	JAG2
CEACAM1	5.44729	-1.84825	8.83197e-12	2.69887e-10	CEACAM1
PHACTR2	2.23073	-0.21455	9.83173e-12	2.98814e-10	PHACTR2
TENM2	1.02917	4.99359	1.00723e-11	3.05574e-10	TENM2
ZNF503	2.08585	1.49877	1.00936e-11	3.05672e-10	ZNF503
BTC	6.91376	-2.13585	1.07728e-11	3.25655e-10	BTC
ENSG00000290931	2.52592	-0.478213	1.09314e-11	3.2986e-10	ENSG00000290931
GPR20	4.14657	-1.48323	1.14626e-11	3.4527e-10	GPR20
LINC01551	1.23534	3.72774	1.34548e-11	4.03836e-10	LINC01551
EXTL1	-1.60723	1.63317	1.45134e-11	4.34833e-10	EXTL1
LLGL2	1.71043	0.78899	1.53031e-11	4.56872e-10	LLGL2
SIX6	2.25389	0.103132	1.54648e-11	4.60883e-10	SIX6
PLXNC1	1.68937	1.15663	1.55096e-11	4.61403e-10	PLXNC1
MMP25	-2.88107	-0.584651	1.60121e-11	4.74679e-10	MMP25
ATP8A1	1.1836	3.11322	1.64939e-11	4.88104e-10	ATP8A1
NEURL1B	1.06051	6.38045	1.67947e-11	4.96135e-10	NEURL1B
SEMA3F	2.69474	-0.763657	1.68268e-11	4.96215e-10	SEMA3F
IL11	-2.3643	0.193414	2.05791e-11	6.037e-10	IL11
SVOP	3.04379	-0.698412	2.08492e-11	6.10563e-10	SVOP
GRIK1	-1.38311	2.30966	2.31112e-11	6.75633e-10	GRIK1
CYGB	2.46116	-0.0507205	2.36613e-11	6.90517e-10	CYGB
LINC02520	2.65169	-0.682183	2.44991e-11	7.13732e-10	LINC02520
COL9A3	-1.52241	7.0868	2.49241e-11	7.24862e-10	COL9A3
LINC02197	5.57699	-1.7553	2.56614e-11	7.4502e-10	LINC02197
CADPS2	1.05281	3.52288	2.64655e-11	7.67045e-10	CADPS2
ENSG00000254802	3.74256	-1.56915	2.75891e-11	7.98238e-10	ENSG00000254802
TP53I11	1.092	6.12492	2.81138e-11	8.12026e-10	TP53I11
DDC	1.99862	0.234646	2.90559e-11	8.37803e-10	DDC
CSMD2	-5.21827	-2.02516	2.98778e-11	8.60033e-10	CSMD2
RLBP1	-1.83012	0.734966	3.0808e-11	8.85298e-10	RLBP1
CSDC2	2.00998	0.968933	3.11754e-11	8.9433e-10	CSDC2
ENSG00000310471	-2.10401	0.933878	3.32641e-11	9.52628e-10	ENSG00000310471
CHRFAM7A	3.19658	-0.948687	3.35512e-11	9.59224e-10	CHRFAM7A
TTYH1	-1.02053	7.16988	3.46204e-11	9.88117e-10	TTYH1
CEMIP	1.41018	1.5629	3.63741e-11	1.03642e-09	CEMIP
CCDC74B	1.07626	3.68184	3.65624e-11	1.04002e-09	CCDC74B
MFAP2	3.98095	-1.64961	4.1431e-11	1.17258e-09	MFAP2
SP8	1.7676	2.17218	4.2191e-11	1.19209e-09	SP8
KCNN3	1.40697	1.7473	4.44445e-11	1.25366e-09	KCNN3
RAB27B	2.06392	0.178067	4.80172e-11	1.35218e-09	RAB27B
CADM4	-1.21088	7.68784	4.86444e-11	1.36755e-09	CADM4
FES	1.71917	0.769781	4.9014e-11	1.37566e-09	FES
COBLL1	1.50739	2.64841	5.08774e-11	1.42558e-09	COBLL1
B3GNT7	-2.52494	-0.394604	5.16864e-11	1.44585e-09	B3GNT7
RPH3A	1.37521	1.78242	5.65121e-11	1.57561e-09	RPH3A
CMKLR1	2.18439	0.160846	5.75204e-11	1.60108e-09	CMKLR1
SPSB1	-1.55957	1.59785	6.03239e-11	1.67635e-09	SPSB1
FZD5	-1.00728	6.14318	6.92804e-11	1.92207e-09	FZD5
ENSG00000255745	5.20197	-2.04747	7.31755e-11	2.02681e-09	ENSG00000255745
WNK4	-2.03937	0.612661	8.01892e-11	2.21743e-09	WNK4
ZNF727	2.01476	0.131457	8.2918e-11	2.28913e-09	ZNF727
CAMK1	1.35994	2.63414	8.38864e-11	2.31208e-09	CAMK1
RGS8	1.23738	2.50334	8.42998e-11	2.31969e-09	RGS8
INPP5J	1.69694	1.67521	8.51716e-11	2.33986e-09	INPP5J
ENSG00000291029	-1.33101	2.34995	8.81223e-11	2.41699e-09	ENSG00000291029
NT5DC1	2.31878	0.154155	8.93412e-11	2.44644e-09	NT5DC1
GABRA4	4.20752	-1.782	9.01005e-11	2.46323e-09	GABRA4
MIR646HG	1.41979	1.36291	9.05357e-11	2.47113e-09	MIR646HG
ENSG00000261829	-2.10544	0.271172	9.45659e-11	2.57696e-09	ENSG00000261829
MYADM	1.03503	4.02824	9.73686e-11	2.64905e-09	MYADM
MAP7	2.51377	0.259931	9.89584e-11	2.68797e-09	MAP7
CACNA2D2	1.85891	0.246343	1.26482e-10	3.41359e-09	CACNA2D2
ANXA4	1.33595	1.90858	1.2953e-10	3.49027e-09	ANXA4
DUXAP10	1.78621	0.368272	1.325e-10	3.55893e-09	DUXAP10
FCGR2C	-2.09979	0.0544344	1.42855e-10	3.83096e-09	FCGR2C
EGR1	-1.01035	5.73686	1.43818e-10	3.85067e-09	EGR1
CMPK2	2.21929	-0.504688	1.48123e-10	3.95965e-09	CMPK2
GCNT1	2.39653	-0.607915	1.56235e-10	4.16331e-09	GCNT1
KCNK10	1.28308	2.29288	1.64366e-10	4.3662e-09	KCNK10
DNASE1L1	1.34196	2.66975	1.73702e-10	4.59968e-09	DNASE1L1
TAS1R1	1.30264	1.73974	1.80919e-10	4.78328e-09	TAS1R1
SLC8A1	2.65415	-0.707208	1.85697e-10	4.90194e-09	SLC8A1
ID2-AS1	1.59166	0.751393	1.95985e-10	5.16543e-09	ID2-AS1
OMG	2.63523	-0.210897	1.97926e-10	5.20845e-09	OMG
PRKCQ	1.00152	3.58082	2.16867e-10	5.6884e-09	PRKCQ
ALDH1A3	2.74615	-1.10336	2.33028e-10	6.0847e-09	ALDH1A3
MAMDC4	1.33619	2.82061	2.42979e-10	6.31521e-09	MAMDC4
NRSN1	1.55032	1.22557	2.44427e-10	6.34308e-09	NRSN1
ENSG00000290796	1.36167	2.47665	2.45283e-10	6.3555e-09	ENSG00000290796
GABRB1	3.48893	-1.38945	2.5147e-10	6.49587e-09	GABRB1
ZNF469	-1.67086	4.17253	2.68734e-10	6.93121e-09	ZNF469
POSTN	6.73963	-2.26602	2.74344e-10	7.06508e-09	POSTN
IMPDH1P8	6.6862	-2.31032	2.77534e-10	7.12548e-09	IMPDH1P8
SAMD9	1.62979	1.70268	2.87756e-10	7.3767e-09	SAMD9
PAX5	3.3997	-1.45359	3.17085e-10	8.10393e-09	PAX5
RASD1	-1.47035	2.28369	3.1924e-10	8.14512e-09	RASD1
SAT1	-1.03825	5.2733	3.27029e-10	8.30772e-09	SAT1
LCA5	2.56733	-0.876817	3.32992e-10	8.43379e-09	LCA5
PRPH	1.3672	2.52156	3.39555e-10	8.58712e-09	PRPH
TFAP2B	6.73604	-2.28482	3.58235e-10	9.04598e-09	TFAP2B
CHST8	-1.66168	2.61798	3.71071e-10	9.34212e-09	CHST8
JAKMIP1	1.43186	2.01786	3.92748e-10	9.87313e-09	JAKMIP1
KL	2.60263	-0.766087	3.9405e-10	9.89113e-09	KL
S100A16	-1.04353	4.06648	3.98498e-10	9.98792e-09	S100A16
SCRT1	1.7416	1.84455	3.9943e-10	9.99642e-09	SCRT1
SOX1-OT	1.26838	2.70108	4.18682e-10	1.04627e-08	SOX1-OT
PTGER2	2.1126	-0.321867	4.31342e-10	1.07631e-08	PTGER2
RTP5	1.19529	7.40651	4.47837e-10	1.11582e-08	RTP5
GXYLT2	1.10903	3.11648	4.90044e-10	1.21739e-08	GXYLT2
GAS2	3.09851	-1.00664	5.20155e-10	1.2884e-08	GAS2
MATN3	-1.71316	0.607298	5.34316e-10	1.32153e-08	MATN3
DMD	1.15693	2.74744	5.49174e-10	1.35629e-08	DMD
PPP2R2B	-1.10459	2.72598	5.50666e-10	1.35799e-08	PPP2R2B
KCNIP1	-1.11589	2.90713	5.56379e-10	1.37007e-08	KCNIP1
PCDHGC4	-1.82872	0.118379	5.60581e-10	1.37841e-08	PCDHGC4
DMRT1	6.74666	-2.28278	5.68718e-10	1.39638e-08	DMRT1
CORT	3.59199	-1.64356	5.79883e-10	1.42172e-08	CORT
SH3TC2	-1.53308	0.85902	5.91068e-10	1.44704e-08	SH3TC2
ENSG00000307083	-3.77373	-1.8025	6.06579e-10	1.48287e-08	ENSG00000307083
BMPER	1.63935	0.709397	6.09825e-10	1.48864e-08	BMPER
PRRT2	1.20831	6.36325	6.11968e-10	1.49172e-08	PRRT2
CTSS	2.3404	-0.533633	6.41737e-10	1.56202e-08	CTSS
LRIG3	1.13063	3.25081	7.02345e-10	1.70463e-08	LRIG3
SYNDIG1	-1.93122	-0.112954	7.11335e-10	1.72396e-08	SYNDIG1
THBS1	-1.18296	2.59831	7.32806e-10	1.77345e-08	THBS1
BEX1	1.02957	4.52658	7.37163e-10	1.78144e-08	BEX1
SP9	1.68514	3.28033	7.54263e-10	1.82016e-08	SP9
ABCC8	1.55161	0.837125	7.71195e-10	1.85836e-08	ABCC8
LDB3	2.47023	-0.504038	7.87471e-10	1.89217e-08	LDB3
SGSM1	1.43018	2.18902	8.4889e-10	2.03685e-08	SGSM1
C1S	-1.40202	1.46937	9.31899e-10	2.22653e-08	C1S
ENSG00000290705	6.79617	-2.2159	9.40786e-10	2.24458e-08	ENSG00000290705
GRIK5	1.41256	1.52152	1.0108e-09	2.40821e-08	GRIK5
ENSG00000285907	2.29474	-0.684382	1.01296e-09	2.40996e-08	ENSG00000285907
RIPPLY3	2.15471	-0.554474	1.03784e-09	2.46222e-08	RIPPLY3
DIRAS2	1.90528	0.315529	1.04349e-09	2.47213e-08	DIRAS2
BEST3	1.22395	2.65324	1.18028e-09	2.78409e-08	BEST3
GPR27	4.51566	-1.97509	1.18177e-09	2.78409e-08	GPR27
PDE1C	-1.04831	3.17004	1.185e-09	2.78781e-08	PDE1C
PLA2G2C	-3.1512	-1.17476	1.22776e-09	2.88438e-08	PLA2G2C
C6orf141	1.441	1.25925	1.24413e-09	2.91878e-08	C6orf141
RRAD	-2.74916	-0.253796	1.29749e-09	3.03131e-08	RRAD
SYNE3	1.02951	3.51691	1.30556e-09	3.04594e-08	SYNE3
FCRLA	-1.53509	0.768083	1.32197e-09	3.07998e-08	FCRLA
ENSG00000286933	6.63025	-2.36747	1.36985e-09	3.18712e-08	ENSG00000286933
LPAR4	-1.29576	2.869	1.4847e-09	3.43539e-08	LPAR4
AKR1C1	-1.8559	-0.0639732	1.63683e-09	3.78221e-08	AKR1C1
CHADL	-1.70542	1.22288	1.78352e-09	4.11551e-08	CHADL
FIRRE	-1.26982	2.20424	1.84147e-09	4.24342e-08	FIRRE
JAKMIP2	1.00354	3.29263	1.85951e-09	4.27915e-08	JAKMIP2
SCN3B	2.53012	-0.746728	1.97661e-09	4.53625e-08	SCN3B
CSPG4	-1.15985	8.54863	1.99812e-09	4.57317e-08	CSPG4
PLLP	-1.3978	1.09568	2.13653e-09	4.87672e-08	PLLP
EVA1A	1.81519	0.0206867	2.20289e-09	5.01947e-08	EVA1A
GBP3	3.53027	-1.5417	2.20502e-09	5.01947e-08	GBP3
SYNPO2L	-1.44013	1.20577	2.22081e-09	5.04468e-08	SYNPO2L
GNG11	-1.25257	3.17649	2.22208e-09	5.04468e-08	GNG11
HOXD3	1.20289	3.84492	2.56946e-09	5.8021e-08	HOXD3
GJB1	-1.65593	0.637964	2.81171e-09	6.32372e-08	GJB1
PLEKHF1	-1.37113	2.34741	2.85022e-09	6.40179e-08	PLEKHF1
BCAM	-1.17452	4.67438	2.86872e-09	6.43478e-08	BCAM
BMF	1.1675	3.014	3.05556e-09	6.81763e-08	BMF
PALM3	-1.60485	1.97309	3.14788e-09	7.01432e-08	PALM3
CDK6-AS1	2.39531	-0.82757	3.42144e-09	7.57387e-08	CDK6-AS1
SOX3	-1.39822	1.66306	3.54087e-09	7.81154e-08	SOX3
MNX1	2.41198	-0.297902	3.76127e-09	8.27185e-08	MNX1
FAM89A	-1.75307	-0.0629198	4.26549e-09	9.35634e-08	FAM89A
RASD2	1.36846	2.28322	4.31536e-09	9.45344e-08	RASD2
IL16	-1.25573	1.78473	4.38159e-09	9.58607e-08	IL16
PRDM6	3.13139	-1.53264	4.47776e-09	9.78379e-08	PRDM6
XYLT1	-1.09206	2.8681	4.86623e-09	1.05778e-07	XYLT1
OTX2	4.40528	-2.02764	5.04076e-09	1.0943e-07	OTX2
PYGM	1.41769	1.03348	5.15625e-09	1.11794e-07	PYGM
ENSG00000228162	2.87621	-1.20284	5.19472e-09	1.12483e-07	ENSG00000228162
DDX60	2.161	-0.557633	5.28777e-09	1.14351e-07	DDX60
ENSG00000260272	-1.76276	0.915865	5.37e-09	1.15981e-07	ENSG00000260272
ENSG00000261329	2.65846	-1.10521	5.57504e-09	1.20255e-07	ENSG00000261329
PTGER4	3.05566	-1.39852	5.64813e-09	1.21677e-07	PTGER4
FOXC1	-1.32478	3.03566	6.01046e-09	1.28988e-07	FOXC1
EGFR-AS1	-2.81069	-1.35371	6.34572e-09	1.3601e-07	EGFR-AS1
CNNM1	1.67495	0.335919	6.38521e-09	1.36682e-07	CNNM1
GCAWKR	1.56031	0.698931	6.47141e-09	1.38352e-07	GCAWKR
PROS1	-1.00671	3.6817	6.89051e-09	1.46754e-07	PROS1
PRKAR2B	1.34101	2.01698	7.09679e-09	1.50957e-07	PRKAR2B
BTBD17	1.49457	2.55703	8.12612e-09	1.722e-07	BTBD17
CBLN1	1.19186	2.63474	8.26213e-09	1.74863e-07	CBLN1
PLEKHS1	-1.627	0.452112	8.58621e-09	1.81494e-07	PLEKHS1
ENSG00000290803	2.25625	-0.865729	8.96971e-09	1.89126e-07	ENSG00000290803
LINC01770	-1.59874	0.324557	9.3355e-09	1.96348e-07	LINC01770
FTH1	-1.06009	10.1261	9.46619e-09	1.98602e-07	FTH1
KLHL14	-4.21349	-2.16922	9.84867e-09	2.06369e-07	KLHL14
FAM20A	4.2236	-2.18965	9.94804e-09	2.08193e-07	FAM20A
DOC2B	3.83985	-2.06444	1.01792e-08	2.12766e-07	DOC2B
S100A11	-1.56765	3.82357	1.04152e-08	2.1743e-07	S100A11
TCAF2	-2.59996	-0.976076	1.13026e-08	2.35373e-07	TCAF2
KLF9	-1.08747	2.85437	1.15298e-08	2.39809e-07	KLF9
F2RL1	1.34858	1.09676	1.2074e-08	2.50817e-07	F2RL1
ENSG00000285564	-1.17735	1.88715	1.26035e-08	2.61496e-07	ENSG00000285564
KANK4	2.78424	-1.30606	1.26391e-08	2.61912e-07	KANK4
APOL6	1.2638	1.65246	1.29139e-08	2.6695e-07	APOL6
ENSG00000279118	-1.49939	0.948302	1.32255e-08	2.73057e-07	ENSG00000279118
MAN1C1	-1.09767	6.34158	1.35186e-08	2.78767e-07	MAN1C1
ENSG00000291149	-1.63914	0.2346	1.40212e-08	2.88779e-07	ENSG00000291149
PNMA8C	1.22293	2.02268	1.5008e-08	3.0835e-07	PNMA8C
APOBEC3C	1.00468	2.91627	1.65274e-08	3.38742e-07	APOBEC3C
BCL3	-1.21262	4.3722	1.67444e-08	3.42772e-07	BCL3
PRDM1	1.28688	1.17842	1.71382e-08	3.50409e-07	PRDM1
ENSG00000291250	-1.46665	1.69319	1.74975e-08	3.57323e-07	ENSG00000291250
DHRS2	1.63351	0.313603	1.76343e-08	3.5968e-07	DHRS2
AHNAK2	-1.52433	2.43213	1.78575e-08	3.63354e-07	AHNAK2
RIMBP2	2.34696	-0.970466	1.81348e-08	3.68551e-07	RIMBP2
GBX2	-1.09784	3.21573	2.05961e-08	4.17066e-07	GBX2
POU2F2	2.02082	-0.502034	2.15281e-08	4.34893e-07	POU2F2
SPNS2	1.57351	1.05768	2.27668e-08	4.58818e-07	SPNS2
FOXP2	1.01033	3.37625	2.3303e-08	4.69064e-07	FOXP2
RORC	1.94433	-0.466479	2.45476e-08	4.93527e-07	RORC
ARID3A	1.67139	0.629734	2.53384e-08	5.08213e-07	ARID3A
S100A1	-2.86198	-1.30602	2.62589e-08	5.24804e-07	S100A1
ENSG00000305782	-2.36191	-0.536635	2.65138e-08	5.29271e-07	ENSG00000305782
PKIB	-1.22158	1.92441	2.69837e-08	5.3778e-07	PKIB
VANGL1	2.22095	-0.8207	2.70038e-08	5.3778e-07	VANGL1
TLCD2	-1.22704	1.80343	2.81469e-08	5.59224e-07	TLCD2
ANO9	3.38683	-1.64154	2.87919e-08	5.70696e-07	ANO9
COL24A1	1.8384	-0.243917	2.93094e-08	5.79038e-07	COL24A1
TFPI2	-1.48525	1.14637	3.04656e-08	6.00343e-07	TFPI2
CORO7-PAM16	-2.12085	0.557249	3.1758e-08	6.2508e-07	CORO7-PAM16
SEMA6B	-1.37804	3.63744	3.42401e-08	6.72365e-07	SEMA6B
SH2D3C	1.69865	1.09807	3.80382e-08	7.46079e-07	SH2D3C
LINC01237	1.0852	3.03555	4.05834e-08	7.94154e-07	LINC01237
RANBP3L	1.93133	-0.0875801	4.33351e-08	8.44808e-07	RANBP3L
NGEF	-1.11494	2.36838	4.36355e-08	8.47977e-07	NGEF
LRRC8C-DT	2.1215	-0.378839	4.38658e-08	8.51471e-07	LRRC8C-DT
HAS2-AS1	-1.64334	-0.117955	4.54591e-08	8.78199e-07	HAS2-AS1
PHYHIPL	1.02079	3.2449	4.6361e-08	8.92714e-07	PHYHIPL
GAS6-AS1	2.09438	-0.864462	4.71988e-08	9.0781e-07	GAS6-AS1
FBXW10	-1.58857	0.117996	4.72577e-08	9.07907e-07	FBXW10
ALDH3A1	-1.66594	-0.0646396	5.18188e-08	9.89898e-07	ALDH3A1
S100A10	-1.18663	5.16138	5.20403e-08	9.93004e-07	S100A10
MMP28	2.36233	-1.24842	5.22193e-08	9.95294e-07	MMP28
PAK5	2.03047	-0.0902372	5.23209e-08	9.96105e-07	PAK5
LAMA3	1.71424	-0.283377	5.2468e-08	9.97779e-07	LAMA3
IFIH1	1.01969	2.35539	5.35792e-08	1.01662e-06	IFIH1
C3	2.1751	-0.409347	5.44697e-08	1.03235e-06	C3
NINJ2	-2.54576	-1.3594	5.49384e-08	1.04007e-06	NINJ2
NRARP	-1.05703	4.23228	5.76239e-08	1.08969e-06	NRARP
ALS2CL	1.93264	-0.474343	6.03824e-08	1.13802e-06	ALS2CL
AKR1B10	-1.61321	0.140949	6.17074e-08	1.16005e-06	AKR1B10
LRRC15	1.80548	-0.108571	6.17573e-08	1.16005e-06	LRRC15
EGF	-1.04857	2.48459	6.34792e-08	1.19106e-06	EGF
COL7A1	-1.11393	3.86998	6.35761e-08	1.19156e-06	COL7A1
NNMT	-1.5701	0.631474	6.53711e-08	1.22248e-06	NNMT
RNF144B	2.04461	-0.665988	6.72053e-08	1.25539e-06	RNF144B
MIR34AHG	1.16177	4.47287	6.78345e-08	1.26574e-06	MIR34AHG
ATP1A4	-2.62451	-1.50475	7.03134e-08	1.31055e-06	ATP1A4
RNASE1	-3.77812	-2.11226	7.1951e-08	1.33811e-06	RNASE1
FLRT1	1.34975	2.83877	7.22707e-08	1.34258e-06	FLRT1
NR2F2-AS1	-1.53768	0.173856	7.60525e-08	1.40818e-06	NR2F2-AS1
ZNF843	-2.0276	-0.366296	7.87592e-08	1.4567e-06	ZNF843
HVCN1	-1.64316	-0.0655857	7.8965e-08	1.45891e-06	HVCN1
ISLR2	1.76273	0.609467	8.04246e-08	1.48263e-06	ISLR2
DNAJC15	-3.85928	-2.04476	8.50239e-08	1.56129e-06	DNAJC15
NTNG2	2.84646	-1.74428	9.19336e-08	1.68193e-06	NTNG2
MCF2L2	1.91823	-0.698712	9.4046e-08	1.71871e-06	MCF2L2
KCNJ9	1.56909	0.946367	9.70856e-08	1.76851e-06	KCNJ9
FAM187A	-3.29178	-1.7694	9.89329e-08	1.80022e-06	FAM187A
ENSG00000289273	-1.58709	0.0458938	1.03769e-07	1.88618e-06	ENSG00000289273
ANKRD65	1.97637	0.0353763	1.0576e-07	1.91823e-06	ANKRD65
ZMAT1	1.36223	2.4657	1.10272e-07	1.99579e-06	ZMAT1
TIFA	2.61487	-1.18931	1.11277e-07	2.01181e-06	TIFA
THSD1	1.14609	2.05916	1.12612e-07	2.03376e-06	THSD1
NKX3-1	1.38895	1.08639	1.14104e-07	2.0563e-06	NKX3-1
SMPDL3B	2.01594	-0.935077	1.15613e-07	2.08129e-06	SMPDL3B
CFAP300	-2.55274	-1.45128	1.16388e-07	2.093e-06	CFAP300
KCNMB2	4.12262	-2.26655	1.19616e-07	2.14875e-06	KCNMB2
FBXO36	-1.13217	2.83698	1.21554e-07	2.17982e-06	FBXO36
TRIM22	1.71107	0.0615485	1.3067e-07	2.33489e-06	TRIM22
FER1L6	2.54211	-0.73237	1.40025e-07	2.48625e-06	FER1L6
OLFM2	-1.02633	2.56773	1.40301e-07	2.48854e-06	OLFM2
ZDBF2	1.0993	3.40444	1.40905e-07	2.49662e-06	ZDBF2
SOX1	1.23199	1.4662	1.41308e-07	2.50103e-06	SOX1
HFM1	1.69679	0.434228	1.4145e-07	2.50103e-06	HFM1
PLAAT1	-1.06254	2.11179	1.45949e-07	2.57517e-06	PLAAT1
SYN3	1.13054	1.9648	1.48879e-07	2.62138e-06	SYN3
EFCC1	-1.26865	2.891	1.52487e-07	2.68212e-06	EFCC1
SGMS2	2.8937	-1.69832	1.53963e-07	2.70526e-06	SGMS2
CYP7B1	3.62787	-1.74653	1.64171e-07	2.87265e-06	CYP7B1
SERINC2	-1.29598	0.981368	1.65404e-07	2.89124e-06	SERINC2
EDN2	3.97393	-2.37344	1.77116e-07	3.08955e-06	EDN2
MTMR7	1.68403	-0.0756821	1.9891e-07	3.45899e-06	MTMR7
IRF7	-2.80958	-1.74898	2.03555e-07	3.53611e-06	IRF7
CTSO	1.42066	0.626165	2.08784e-07	3.61577e-06	CTSO
CDKN1C	-1.64484	4.8966	2.10204e-07	3.63663e-06	CDKN1C
SLC4A10	3.00266	-1.62937	2.11004e-07	3.64675e-06	SLC4A10
SLC8A2	1.6184	0.544505	2.13845e-07	3.69206e-06	SLC8A2
KCNK3	1.03356	2.89435	2.17014e-07	3.74294e-06	KCNK3
PDZRN4	2.95479	-1.64242	2.22332e-07	3.83074e-06	PDZRN4
CXCL11	2.92471	-1.3829	2.24369e-07	3.86189e-06	CXCL11
GCHFR	1.68286	0.299586	2.26118e-07	3.88407e-06	GCHFR
ICOSLG	3.26077	-1.37771	2.26619e-07	3.88872e-06	ICOSLG
EPHA5	1.16058	1.21616	2.27365e-07	3.89756e-06	EPHA5
SIX2	1.55709	0.604034	2.39288e-07	4.08948e-06	SIX2
ENSG00000279587	2.25631	-1.2492	2.40268e-07	4.10207e-06	ENSG00000279587
SPON2	1.48364	2.11195	2.43081e-07	4.1459e-06	SPON2
LRRC23	-1.08366	2.24948	2.47245e-07	4.21266e-06	LRRC23
CHRM4	1.40237	1.48707	2.47873e-07	4.2191e-06	CHRM4
SERPINA3	-3.12755	-2.04921	2.57305e-07	4.37522e-06	SERPINA3
PLEKHA4	-1.01901	6.45514	2.57981e-07	4.38229e-06	PLEKHA4
NFATC2	-1.3391	1.2124	2.58253e-07	4.38251e-06	NFATC2
DPP4	-1.12708	1.74218	2.61879e-07	4.43601e-06	DPP4
CLDN11	-1.6573	-0.28474	2.6467e-07	4.4779e-06	CLDN11
PCK1	3.48546	-2.02704	2.69701e-07	4.552e-06	PCK1
LINC00626	3.60493	-2.2395	2.82187e-07	4.75043e-06	LINC00626
PODNL1	-1.86257	-0.116536	2.97993e-07	5.00653e-06	PODNL1
NAV3	2.50989	-1.30101	3.13263e-07	5.25782e-06	NAV3
IL22RA1	2.87261	-1.87427	3.19034e-07	5.34405e-06	IL22RA1
BBOX1	-1.32097	0.852927	3.34349e-07	5.59504e-06	BBOX1
RTN4RL2	-1.02427	4.92462	3.41118e-07	5.70266e-06	RTN4RL2
STRA6	1.54361	0.244913	3.42511e-07	5.72028e-06	STRA6
GPR101	3.50972	-2.00343	3.45185e-07	5.75353e-06	GPR101
EMP3	-1.1123	4.31565	3.5364e-07	5.88284e-06	EMP3
ADCYAP1	2.31097	-1.17148	3.56823e-07	5.92994e-06	ADCYAP1
CCDC39	3.93423	-2.4062	3.62829e-07	6.02382e-06	CCDC39
TNN	-1.02483	2.52678	3.73648e-07	6.19126e-06	TNN
CRISPLD2	1.48794	0.233442	3.79045e-07	6.26837e-06	CRISPLD2
RAB42	1.46886	0.171077	3.91457e-07	6.45464e-06	RAB42
ENSG00000270504	-1.14352	3.73158	4.02719e-07	6.62738e-06	ENSG00000270504
ENSG00000257379	1.34965	2.53633	4.14644e-07	6.81034e-06	ENSG00000257379
ACOT11	2.36739	-1.33809	4.30812e-07	7.06901e-06	ACOT11
CDC42BPG	1.41564	1.18344	4.31737e-07	7.0773e-06	CDC42BPG
TBX21	-2.01863	-0.557396	4.32994e-07	7.08414e-06	TBX21
RNF125	1.37726	0.847781	4.36482e-07	7.13429e-06	RNF125
TNFRSF11B	1.02579	2.20097	4.36932e-07	7.13472e-06	TNFRSF11B
CXCL9	3.1667	-1.65492	4.49175e-07	7.32755e-06	CXCL9
ENSG00000287550	1.2763	0.803615	4.55415e-07	7.41499e-06	ENSG00000287550
GBGT1	1.08259	1.78767	4.57242e-07	7.43757e-06	GBGT1
ABCA7	1.14831	3.21088	4.82317e-07	7.80031e-06	ABCA7
HDC	-1.34108	0.457374	4.92038e-07	7.94229e-06	HDC
ZSCAN31	1.04726	1.72249	4.94098e-07	7.96792e-06	ZSCAN31
TOMM22-DT	1.15623	1.39785	5.15112e-07	8.27516e-06	TOMM22-DT
MRGPRF	3.08747	-2.09247	5.19176e-07	8.3325e-06	MRGPRF
SDCBP2	-1.30277	1.10331	5.2894e-07	8.48115e-06	SDCBP2
KRT80	1.29692	0.721858	5.38874e-07	8.62402e-06	KRT80
EGR2	-1.29733	1.59379	5.57015e-07	8.88905e-06	EGR2
HOXB2	1.09508	2.65532	5.95421e-07	9.49298e-06	HOXB2
XAF1	3.5018	-2.31489	6.28897e-07	9.99833e-06	XAF1
NCAM2	-1.29347	1.6703	6.32428e-07	1.0045e-05	NCAM2
SGK1	2.33419	-1.21923	6.4493e-07	1.02243e-05	SGK1
ARHGAP22	-1.02083	3.8798	6.5472e-07	1.036e-05	ARHGAP22
CPLX3	2.18152	-0.740341	7.19715e-07	1.13248e-05	CPLX3
SOD3	-1.57022	1.31069	7.3286e-07	1.15101e-05	SOD3
SYTL5	1.26004	0.872205	7.42033e-07	1.16325e-05	SYTL5
ENSG00000297980	-2.42756	-1.43326	8.13839e-07	1.26875e-05	ENSG00000297980
PDPN	2.91396	-1.63697	8.25332e-07	1.28548e-05	PDPN
FRMPD3	-1.18978	1.15017	8.36439e-07	1.30157e-05	FRMPD3
NOS3	1.74737	-0.352783	8.38984e-07	1.30356e-05	NOS3
ENSG00000296848	1.87886	-0.289158	8.64455e-07	1.34116e-05	ENSG00000296848
SLC35G2	-1.02623	1.98765	8.65062e-07	1.34116e-05	SLC35G2
FOXN4	2.57001	-1.11797	8.67066e-07	1.34304e-05	FOXN4
LCTL	-1.30316	0.374111	8.75955e-07	1.35556e-05	LCTL
UGT2B7	-2.68944	-1.84053	9.69961e-07	1.49282e-05	UGT2B7
EVX2	-1.23969	1.07499	9.74662e-07	1.49732e-05	EVX2
HOPX	-2.08256	-0.677936	9.78108e-07	1.50085e-05	HOPX
SSPOP	-1.78336	-0.574867	9.78739e-07	1.50085e-05	SSPOP
NTSR1	1.94412	-0.557263	1.06835e-06	1.62938e-05	NTSR1
RAG1	-1.61821	-0.497642	1.10748e-06	1.68449e-05	RAG1
NHLRC4	2.23096	-1.14884	1.11287e-06	1.69116e-05	NHLRC4
ENSG00000289402	-1.71811	0.0900016	1.25548e-06	1.89422e-05	ENSG00000289402
RTP1	2.48147	-1.75915	1.31532e-06	1.97919e-05	RTP1
RPP25	1.32949	1.15645	1.3235e-06	1.98973e-05	RPP25
PCDH12	1.89735	-0.852277	1.34886e-06	2.02245e-05	PCDH12
BANCR	-2.85292	-1.693	1.35234e-06	2.02586e-05	BANCR
LINC02226	-1.2857	1.29621	1.36272e-06	2.03961e-05	LINC02226
GRPR	1.23412	0.577936	1.39752e-06	2.08799e-05	GRPR
ENSG00000299324	1.63819	0.202256	1.42557e-06	2.12801e-05	ENSG00000299324
GADD45B	-1.11315	1.28317	1.42849e-06	2.13049e-05	GADD45B
IGSF10	2.17772	-0.913985	1.44683e-06	2.15403e-05	IGSF10
CLDN1	2.75338	-1.64388	1.47792e-06	2.1945e-05	CLDN1
LINC03082	-1.36527	0.31623	1.48664e-06	2.20357e-05	LINC03082
JAZF1	1.04931	1.72077	1.56737e-06	2.31713e-05	JAZF1
BAIAP2L1	1.07947	1.14466	1.61232e-06	2.38149e-05	BAIAP2L1
TMEM35A	1.12793	2.227	1.63862e-06	2.41822e-05	TMEM35A
CMTM5	-1.99694	-1.16815	1.67448e-06	2.46252e-05	CMTM5
GPC4	1.39679	0.115098	1.68359e-06	2.47376e-05	GPC4
ENSG00000274565	-1.13347	1.13505	1.74492e-06	2.55896e-05	ENSG00000274565
EXO5	1.04152	1.38278	1.74612e-06	2.55896e-05	EXO5
RGS7BP	-2.40743	-1.67041	1.76442e-06	2.58353e-05	RGS7BP
GBX2-AS1	-1.10295	1.6932	1.83687e-06	2.68495e-05	GBX2-AS1
MIR137HG	2.15031	-1.15822	1.8416e-06	2.68817e-05	MIR137HG
ENSG00000260604	1.23596	0.531445	1.8958e-06	2.76152e-05	ENSG00000260604
TRIP6	1.07321	2.27967	1.93227e-06	2.80253e-05	TRIP6
ENSG00000241860	1.05279	1.45301	1.93975e-06	2.81098e-05	ENSG00000241860
GLS2	2.0957	-1.1975	1.94668e-06	2.81859e-05	GLS2
LINC02249	1.16966	1.18969	2.00439e-06	2.89222e-05	LINC02249
ENSG00000267287	2.01152	-0.763053	2.01427e-06	2.90399e-05	ENSG00000267287
ENSG00000250644	-1.16702	3.62035	2.11898e-06	3.05234e-05	ENSG00000250644
BLVRB	-1.07325	2.16715	2.17634e-06	3.12963e-05	BLVRB
DUSP8	1.00895	3.89069	2.31802e-06	3.3277e-05	DUSP8
ENSG00000293541	-1.79037	-0.91588	2.3437e-06	3.36169e-05	ENSG00000293541
AKNAD1	1.33707	0.276594	2.44111e-06	3.48659e-05	AKNAD1
HYLS1	1.46384	0.142578	2.45229e-06	3.49664e-05	HYLS1
LINC02577	-1.7881	-0.811813	2.54042e-06	3.61925e-05	LINC02577
TNFRSF14	1.08571	1.8775	2.72674e-06	3.8651e-05	TNFRSF14
SCUBE2	-1.429	0.429449	2.73617e-06	3.86871e-05	SCUBE2
CTNNA2	1.42306	0.28477	2.89842e-06	4.08784e-05	CTNNA2
FMN1	1.01974	1.64858	2.90628e-06	4.09549e-05	FMN1
INPP5D	1.60761	-0.551648	3.04187e-06	4.27585e-05	INPP5D
IGSF3P2	-1.62336	0.10647	3.05969e-06	4.29732e-05	IGSF3P2
ZNF818P	1.35726	0.265071	3.3274e-06	4.65009e-05	ZNF818P
DUSP10	1.32732	0.213459	3.57491e-06	4.97537e-05	DUSP10
TEX36	3.83938	-2.45688	3.61938e-06	5.02483e-05	TEX36
CASP4	2.33594	-1.71948	3.72746e-06	5.1579e-05	CASP4
SLITRK1	1.78495	-0.890427	3.77804e-06	5.22361e-05	SLITRK1
ENSG00000289027	3.84969	1.23954	4.05039e-06	5.57275e-05	ENSG00000289027
HSD11B2	1.24776	0.862069	4.08564e-06	5.6121e-05	HSD11B2
RGCC	-1.88633	-0.832546	4.39095e-06	6.0119e-05	RGCC
GCK	-1.26964	0.246147	4.63829e-06	6.33511e-05	GCK
SCAND3	-1.07615	1.32466	4.76159e-06	6.49826e-05	SCAND3
TCIRG1	1.35517	0.565849	4.8367e-06	6.5901e-05	TCIRG1
FHIP1A	1.06828	1.48897	4.87001e-06	6.63013e-05	FHIP1A
SEMA3G	1.91131	-0.784964	4.98933e-06	6.78163e-05	SEMA3G
WNT5A	1.72644	-0.772523	4.99806e-06	6.78802e-05	WNT5A
CTXND1	-1.31822	0.30792	5.14314e-06	6.96265e-05	CTXND1
ENSG00000286616	-1.54793	-0.574417	5.3046e-06	7.16971e-05	ENSG00000286616
FAM88B	1.09844	2.00101	5.5661e-06	7.49313e-05	FAM88B
MORN2	-1.09534	3.09208	5.60206e-06	7.53553e-05	MORN2
ARHGAP45	1.1875	2.12433	5.70477e-06	7.66148e-05	ARHGAP45
RBP1	1.10829	2.54879	5.84517e-06	7.83132e-05	RBP1
ENSG00000290957	2.28474	-1.73697	6.0091e-06	8.04456e-05	ENSG00000290957
ENSG00000291117	1.26136	0.91274	6.30832e-06	8.42507e-05	ENSG00000291117
GLYCTK	1.23905	1.13897	6.35547e-06	8.48134e-05	GLYCTK
ENSG00000286232	2.95536	-2.4337	6.49609e-06	8.65529e-05	ENSG00000286232
ENSG00000267383	1.17231	1.13861	6.56781e-06	8.74395e-05	ENSG00000267383
SLITRK5	1.02886	1.05706	6.64711e-06	8.83558e-05	SLITRK5
ZNF860	2.44774	-1.62962	6.93196e-06	9.19248e-05	ZNF860
NEUROD1	1.36239	-0.21228	7.0656e-06	9.36234e-05	NEUROD1
CNPY1	1.35091	0.209686	7.17976e-06	9.49869e-05	CNPY1
TROAP-AS1	1.75064	-0.943339	7.48034e-06	9.88084e-05	TROAP-AS1
MARCHF4	1.19871	0.751484	8.06231e-06	0.000106246	MARCHF4
ELOVL2-AS1	1.82825	-1.17403	8.3521e-06	0.000109893	ELOVL2-AS1
ENSG00000260401	2.32796	-1.49561	8.40432e-06	0.000110494	ENSG00000260401
OAS1	1.68504	-0.279474	8.77814e-06	0.000115229	OAS1
JAK3	-1.24057	0.0404363	8.81902e-06	0.000115676	JAK3
ENSG00000271755	-1.956	-1.00249	9.28516e-06	0.000121412	ENSG00000271755
ENSG00000183154	1.59519	-0.408791	1.0131e-05	0.000131555	ENSG00000183154
ENSG00000251537	-1.80346	0.0680802	1.02242e-05	0.000132529	ENSG00000251537
CARMIL2	1.20848	1.22696	1.02296e-05	0.000132529	CARMIL2
CCDC3	1.3738	-0.148475	1.0427e-05	0.00013483	CCDC3
CCDC184	-1.01105	1.61045	1.05882e-05	0.000136755	CCDC184
SYTL3	2.15474	-1.18026	1.06812e-05	0.000137851	SYTL3
OTOG	2.55869	-2.09011	1.10865e-05	0.000142862	OTOG
ENSG00000293486	-1.61476	-0.88358	1.17306e-05	0.000150932	ENSG00000293486
LINC01563	1.56877	-0.478483	1.18881e-05	0.000152725	LINC01563
ATP13A4	-1.65521	-0.539244	1.20963e-05	0.000155164	ATP13A4
ENSG00000293626	-3.22356	-1.66129	1.21396e-05	0.000155601	ENSG00000293626
LINC02236	1.19565	0.0833023	1.22246e-05	0.000156572	LINC02236
DDO	1.39849	-0.228813	1.23454e-05	0.000157879	DDO
SOX10	-2.4072	-1.91368	1.25727e-05	0.000160542	SOX10
SLC16A7	1.20826	1.16367	1.28067e-05	0.000163407	SLC16A7
SIDT1	2.15625	-1.5937	1.30239e-05	0.000165801	SIDT1
RUNX3	-1.3057	0.796705	1.33252e-05	0.000169399	RUNX3
SEC61G	-1.25772	6.85953	1.33274e-05	0.000169399	SEC61G
TMIE	1.59312	-0.556829	1.40107e-05	0.000177294	TMIE
TSPAN5-DT	1.06166	0.746642	1.41383e-05	0.00017864	TSPAN5-DT
C1QTNF1	1.31398	0.134736	1.42496e-05	0.000179912	C1QTNF1
FIGNL2-DT	1.6331	-0.836285	1.44368e-05	0.000182003	FIGNL2-DT
CNTF	1.28725	0.39521	1.57025e-05	0.000197222	CNTF
TMEM117	-1.74415	-0.740924	1.62749e-05	0.000203957	TMEM117
LRRTM3	-1.27852	0.43053	1.66731e-05	0.000208482	LRRTM3
ENSG00000298231	2.86609	-2.24794	1.6855e-05	0.000210508	ENSG00000298231
FBN3	-1.4768	-0.0553364	1.68601e-05	0.000210508	FBN3
SMAD7	1.10555	1.22535	1.98487e-05	0.00024528	SMAD7
RNF135	-1.00633	1.15114	2.06978e-05	0.0002554	RNF135
TMEM200C	-1.76435	-0.460764	2.13045e-05	0.000262118	TMEM200C
ENSG00000299990	1.61977	-0.721574	2.1608e-05	0.000265272	ENSG00000299990
CRACR2B	1.6382	-0.600419	2.1905e-05	0.000268527	CRACR2B
MIR3681HG	-1.05298	1.03063	2.24291e-05	0.000274553	MIR3681HG
CENATAC-DT	1.26851	0.451016	2.25105e-05	0.000275349	CENATAC-DT
USP51	1.1449	0.246214	2.26777e-05	0.000276792	USP51
SCN2A	1.32291	-0.189056	2.29753e-05	0.00028002	SCN2A
ANGPT2	-1.74961	-0.996794	2.34144e-05	0.000285165	ANGPT2
TUBBP10	2.43132	-1.9132	2.34674e-05	0.000285605	TUBBP10
ENSG00000288873	-1.28208	0.112664	2.34903e-05	0.000285678	ENSG00000288873
ENSG00000278949	1.39594	-0.189242	2.57349e-05	0.000308965	ENSG00000278949
SLCO2A1	1.07792	0.525242	2.76006e-05	0.000330423	SLCO2A1
SATB1	-1.45603	0.456703	2.79632e-05	0.00033429	SATB1
SKAP2	1.23311	0.114668	2.80743e-05	0.000335381	SKAP2
WNT10A	1.91051	-1.49134	2.81474e-05	0.000336016	WNT10A
ENSG00000272822	-1.66201	-0.857307	2.82133e-05	0.000336564	ENSG00000272822
CHD9NB	2.6424	-2.20821	2.83449e-05	0.000337895	CHD9NB
MFAP4	1.31965	-0.00291794	2.95566e-05	0.000351842	MFAP4
MAFB	2.20045	-1.39467	2.97765e-05	0.000353961	MAFB
BIVM-ERCC5	-2.93583	-0.958491	2.99235e-05	0.000355458	BIVM-ERCC5
RPS10-NUDT3	-1.85573	0.0956747	3.01584e-05	0.000357744	RPS10-NUDT3
ENSG00000272977	1.10253	0.89764	3.03882e-05	0.000359964	ENSG00000272977
LLPH-DT	2.1997	-1.83483	3.05185e-05	0.000361253	LLPH-DT
MYC	-1.13522	0.28124	3.07321e-05	0.000363527	MYC
KRT10	-1.03565	3.09653	3.18535e-05	0.000375212	KRT10
PRCD	1.97936	-1.60795	3.24716e-05	0.00038196	PRCD
RHOXF1	-1.32689	-0.0102196	3.24957e-05	0.000381977	RHOXF1
RARA-AS1	2.4606	-2.00489	3.57905e-05	0.00041725	RARA-AS1
KLHDC9	1.76919	-0.911613	3.58093e-05	0.00041725	KLHDC9
SILC1	-1.30788	-0.179703	3.5818e-05	0.00041725	SILC1
ENSG00000290952	2.19233	-1.72543	3.60681e-05	0.000419295	ENSG00000290952
KLRK1-AS1	1.33851	-0.261484	3.64947e-05	0.000423088	KLRK1-AS1
HHAT	1.85816	-1.35039	3.68037e-05	0.000426085	HHAT
ANKRD1	-2.20569	-1.92163	3.8181e-05	0.000440819	ANKRD1
C15orf62	1.78025	-1.16018	4.00986e-05	0.000461695	C15orf62
ZNF582	1.09191	0.602457	4.07789e-05	0.000468888	ZNF582
ADAM1A	1.13272	1.37628	4.13426e-05	0.000475046	ADAM1A
GNG3	1.36983	-0.566046	4.16342e-05	0.000477746	GNG3
NHSL2	1.03533	0.979293	4.19631e-05	0.000481192	NHSL2
KCNH4	1.03371	2.86935	4.33164e-05	0.000495028	KCNH4
ENSG00000301996	-1.62253	-1.01323	4.38055e-05	0.00049994	ENSG00000301996
AATBC	2.53579	-2.0926	4.404e-05	0.00050196	AATBC
SH2D6	1.47353	-0.80051	4.4042e-05	0.00050196	SH2D6
PLA2G5	-1.64727	-0.768473	4.5543e-05	0.000518017	PLA2G5
DOK7	1.70285	-0.782557	4.62424e-05	0.000524911	DOK7
GRAMD1B	1.37011	-0.426232	4.66101e-05	0.000528729	GRAMD1B
ENSG00000261094	1.02926	0.91591	4.72858e-05	0.000536033	ENSG00000261094
PTPN3	-1.74716	-0.812494	4.74148e-05	0.000537135	PTPN3
ENSG00000299466	-1.27426	0.0164204	4.79115e-05	0.000542033	ENSG00000299466
NR4A3	-1.00556	1.27308	4.80837e-05	0.000543252	NR4A3
TGIF2-RAB5IF	-2.32187	-1.88985	4.82053e-05	0.000544262	TGIF2-RAB5IF
HAPLN2	-1.59962	-1.11059	5.00342e-05	0.000563779	HAPLN2
NPIPA7	1.43139	0.134688	5.14143e-05	0.000576634	NPIPA7
ENSG00000228826	2.28387	-2.00473	5.4024e-05	0.000601503	ENSG00000228826
RAB26	1.13586	0.945189	5.43162e-05	0.000604357	RAB26
IRF5	2.12615	-1.75431	5.49274e-05	0.000610754	IRF5
UCN2	-1.71888	-1.13149	5.69797e-05	0.000631494	UCN2
XIRP1	-2.24301	-2.02082	5.8222e-05	0.000644343	XIRP1
MYO15A	2.17347	-1.64332	6.05287e-05	0.000667755	MYO15A
ELF3	1.76918	-1.29803	6.32646e-05	0.00069521	ELF3
HSPA7	-2.08363	0.0274306	6.50997e-05	0.00071398	HSPA7
CELF4	2.15003	-1.85135	6.55885e-05	0.00071794	CELF4
IQCH-AS1	-1.02663	1.39883	6.62505e-05	0.000723865	IQCH-AS1
H3C15	-2.24099	-0.821229	6.62585e-05	0.000723865	H3C15
LINC03062	2.23448	-2.04474	6.68171e-05	0.000729024	LINC03062
ENSG00000286264	-1.15127	2.09009	6.77802e-05	0.0007381	ENSG00000286264
TRIM38	1.42389	-0.809891	6.82816e-05	0.000742601	TRIM38
PROC	2.64329	-2.40372	6.84774e-05	0.00074425	PROC
SYTL1	1.65297	-0.81934	6.86541e-05	0.000745691	SYTL1
TRIM73	-1.14531	0.757684	7.14378e-05	0.000773804	TRIM73
SLC5A2	1.85093	-1.62123	7.32106e-05	0.000787182	SLC5A2
DSCAML1	1.30185	0.165423	7.33035e-05	0.000787182	DSCAML1
SECTM1	1.5602	-0.859895	7.44411e-05	0.000798266	SECTM1
EML5	1.10245	0.313776	7.58487e-05	0.000810784	EML5
TOMM7	-1.05631	6.26762	8.09417e-05	0.000859777	TOMM7
PTOV1-AS2	1.15423	1.70961	8.11203e-05	0.000861131	PTOV1-AS2
KDELR3	1.04752	0.543309	8.2051e-05	0.000870361	KDELR3
ENSG00000230393	1.56699	-0.933153	8.48481e-05	0.00089507	ENSG00000230393
NTM	-1.02687	0.73583	8.62023e-05	0.000907045	NTM
CSPG4P13	1.37526	-0.609198	8.63159e-05	0.00090715	CSPG4P13
LINC00622	-2.44259	-2.0275	8.71305e-05	0.00091424	LINC00622
MIR193BHG	-1.0041	0.527517	8.90454e-05	0.000932351	MIR193BHG
ENSG00000291185	1.0817	1.21255	8.96513e-05	0.000938113	ENSG00000291185
ENSG00000273192	1.24651	-0.498582	9.14604e-05	0.000955857	ENSG00000273192
ENSG00000260608	1.81949	-1.56688	9.18472e-05	0.000958712	ENSG00000260608
LINC01945	1.56442	-0.690576	9.40098e-05	0.000977655	LINC01945
ENSG00000294171	-1.6538	3.94449	9.66681e-05	0.00100283	ENSG00000294171
DHX58	1.4692	-1.00434	9.90291e-05	0.00102501	DHX58
TMEM167B-DT	1.33334	0.0597187	0.000102152	0.00105388	TMEM167B-DT
STAG3L2	-1.97155	-1.68796	0.000102937	0.00106004	STAG3L2
TMEM256	-1.02557	3.02498	0.000103942	0.00106843	TMEM256
CES3	1.25384	-0.304065	0.000105262	0.00108068	CES3
HSPA12A	1.15269	0.608944	0.000107579	0.00110379	HSPA12A
LINC03000	1.14817	0.332753	0.000108388	0.00111075	LINC03000
GPR17	-2.1353	-1.96522	0.000109424	0.00112068	GPR17
SQOR	-1.13879	0.0772205	0.000110811	0.00113155	SQOR
ENSG00000291189	2.27584	-2.14374	0.000110821	0.00113155	ENSG00000291189
LINC01625	2.07631	-1.93771	0.000111428	0.00113637	LINC01625
ENSG00000229770	2.361	-2.06253	0.000115857	0.00117623	ENSG00000229770
ENSG00000272631	1.00906	0.774106	0.000115893	0.00117623	ENSG00000272631
NMRAL2P	-1.09948	0.111001	0.000120511	0.0012165	NMRAL2P
BORCS8-MEF2B	-1.02272	1.08607	0.000121986	0.00122877	BORCS8-MEF2B
ENSG00000267898	-2.01612	-1.17498	0.000123953	0.00124603	ENSG00000267898
RFESD	-1.77005	-1.35694	0.000125622	0.00126162	RFESD
VSTM2L	1.22368	1.26264	0.00012764	0.00127852	VSTM2L
RAB38	-1.03556	1.12784	0.000139754	0.00138669	RAB38
LINC02037	2.48329	-2.32129	0.000143335	0.0014139	LINC02037
LINC00327	-1.13787	-0.189213	0.00014667	0.00144511	LINC00327
ABCA12	1.63194	-1.15215	0.000148421	0.00145895	ABCA12
ENSG00000289088	1.76322	-1.62996	0.000150386	0.00147655	ENSG00000289088
WHAMMP4	1.58465	-0.233316	0.000151658	0.0014873	WHAMMP4
DEPP1	-1.17143	0.0614414	0.000152821	0.00149784	DEPP1
AKR1C3	-1.12623	-0.14769	0.000155981	0.00152615	AKR1C3
CACNA1G	1.34101	-0.714154	0.000157151	0.00153582	CACNA1G
LINC01173	1.97764	-1.66979	0.000159704	0.00155806	LINC01173
GFRA3	2.05533	-1.60463	0.000164229	0.00159667	GFRA3
USP34-DT	1.22839	-0.380779	0.000166453	0.0016155	USP34-DT
ENSG00000277270	1.22395	0.145136	0.000166745	0.00161724	ENSG00000277270
LINC01359	1.83657	-1.7763	0.000166824	0.00161724	LINC01359
ENSG00000274893	-1.50305	-1.04962	0.000167368	0.00162158	ENSG00000274893
TWIST2	-1.01327	0.878083	0.00016862	0.00163184	TWIST2
PDCD6IP-DT	1.2078	0.0221341	0.000172158	0.00166226	PDCD6IP-DT
PLIN5	1.42355	-0.833079	0.000177141	0.00170646	PLIN5
ACTL8	1.52224	-1.01133	0.000183412	0.00175584	ACTL8
ENSG00000290559	-1.08535	0.643591	0.0001894	0.00180294	ENSG00000290559
HLCS-AS1	1.23581	0.144371	0.000189954	0.00180718	HLCS-AS1
LINC00467	1.25109	-0.0482071	0.000190813	0.00181434	LINC00467
GAL3ST3	-1.01007	1.83393	0.000193505	0.00183786	GAL3ST3
ENSG00000258210	1.39273	-0.889489	0.000195598	0.00185566	ENSG00000258210
TRIM67	2.02953	-1.96458	0.000200337	0.00189337	TRIM67
CAPN6	1.87578	-1.60914	0.000202624	0.00191098	CAPN6
MPZ	1.0759	0.604715	0.000202903	0.00191205	MPZ
CDH10	-1.70227	-1.12464	0.000205915	0.00193287	CDH10
FILIP1	1.90363	-1.63577	0.000209668	0.0019583	FILIP1
PDE6A	-1.33669	-0.44418	0.000213843	0.00199397	PDE6A
LINC01905	2.0089	-1.38815	0.000215729	0.00200713	LINC01905
ENSG00000293471	-1.62236	-1.10725	0.000216473	0.00201293	ENSG00000293471
TRPC3	1.41444	-0.842636	0.0002252	0.00208948	TRPC3
ZNF486	1.32293	-0.348692	0.000232307	0.00214715	ZNF486
ENSG00000287787	2.00342	-1.95945	0.000233745	0.00215927	ENSG00000287787
ENSG00000232906	1.6859	-1.59091	0.000234945	0.00216756	ENSG00000232906
LIMS4	-1.55744	-0.635536	0.000245252	0.00225568	LIMS4
CARNS1	1.20998	0.970627	0.000247455	0.0022747	CARNS1
ENSG00000261512	-1.09305	1.54803	0.000253959	0.00232183	ENSG00000261512
TMEM88	1.43941	-0.863559	0.00026543	0.00241103	TMEM88
C2	-1.37135	-0.618629	0.000270962	0.00245863	C2
BAALC-AS2	-1.54234	-0.327075	0.000272957	0.00247274	BAALC-AS2
ENSG00000296343	1.57934	-1.47652	0.000273243	0.002474	ENSG00000296343
ENSG00000225335	2.26059	-2.01283	0.000281684	0.0025436	ENSG00000225335
ENSG00000226041	1.06315	0.186439	0.000282061	0.00254539	ENSG00000226041
CPS1	1.54481	-0.593012	0.000282453	0.00254539	CPS1
AOC3	-1.13587	-0.345644	0.000296979	0.0026646	AOC3
CD6	2.18805	-2.20934	0.000303069	0.00271347	CD6
ENSG00000300602	1.78835	-1.42204	0.000310893	0.00277321	ENSG00000300602
EGFL7	1.70984	-1.66298	0.000319603	0.00284039	EGFL7
PRKAR1B-AS1	-2.19438	-2.31699	0.000329923	0.0029198	PRKAR1B-AS1
SLCO5A1-AS1	1.2204	-0.247365	0.000333439	0.00294473	SLCO5A1-AS1
FAUP4	1.36251	-0.655337	0.00033729	0.00297719	FAUP4
ENSG00000298336	-1.6204	-1.12	0.000339933	0.00299582	ENSG00000298336
EXPH5	1.2641	0.339728	0.000354569	0.00311179	EXPH5
ALDH1L1-AS1	1.37098	-1.00606	0.000357959	0.00313635	ALDH1L1-AS1
ENSG00000240086	1.80586	-1.5827	0.000366101	0.00319472	ENSG00000240086
ENSG00000272942	1.18349	-0.407425	0.000368214	0.00320984	ENSG00000272942
SSPN	1.22547	-0.390523	0.000373788	0.00325507	SSPN
CEBPD	-1.13585	2.26761	0.000374978	0.00326374	CEBPD
PCDH8	-1.18466	0.958291	0.000377651	0.00328193	PCDH8
PLEKHN1	1.64302	-1.5636	0.000382773	0.00331789	PLEKHN1
ENSG00000293615	-1.38085	0.436984	0.000386256	0.00334293	ENSG00000293615
P2RY6	1.73227	-1.72018	0.000408088	0.00351205	P2RY6
RPS14	-1.02219	8.56973	0.00041278	0.0035416	RPS14
CIMIP2C	1.11256	0.469434	0.000413953	0.00354985	CIMIP2C
ENSG00000278897	1.531	-0.945275	0.000425425	0.00363161	ENSG00000278897
ENSG00000241231	-1.63028	-1.47393	0.00042805	0.00364853	ENSG00000241231
ENSG00000309777	-1.24481	-0.0617313	0.0004378	0.00371283	ENSG00000309777
ANKS1B	1.75361	-1.54148	0.000460814	0.00388456	ANKS1B
ENSG00000288710	1.66649	-1.28444	0.000462503	0.00389685	ENSG00000288710
LINC00683	1.12745	-0.00796194	0.000469314	0.00394439	LINC00683
DUXAP8	1.27232	-0.234067	0.00046988	0.00394473	DUXAP8
KCNA6	-1.03142	0.878236	0.00047208	0.00395974	KCNA6
ELFN2	-1.79579	-1.88152	0.000475296	0.00398276	ELFN2
LAT2	1.05362	0.405501	0.000481363	0.0040256	LAT2
ENSG00000290546	-1.25025	-0.523006	0.000485901	0.00405752	ENSG00000290546
ENSG00000280241	-1.53109	-1.16016	0.00048751	0.00406893	ENSG00000280241
MTLN	-1.08857	2.64791	0.000515106	0.00427343	MTLN
LINC01102	1.26689	-0.407081	0.000516456	0.00427877	LINC01102
A1BG	-1.03007	1.93071	0.000526781	0.0043451	A1BG
ENSG00000260274	1.49558	-1.2727	0.000560791	0.00458907	ENSG00000260274
BEGAIN	1.16003	0.0249965	0.00057022	0.00464885	BEGAIN
SERPINA5	-1.35222	-0.941594	0.000580612	0.00471761	SERPINA5
TMEM269	-1.13881	-0.172335	0.000602802	0.00487677	TMEM269
EPHX4	1.02957	-0.156821	0.00060846	0.00491845	EPHX4
PLAC8	1.80366	-1.90048	0.000625031	0.00502049	PLAC8
DAND5	1.9508	-1.97451	0.000628786	0.00503865	DAND5
TRABD2A	-1.27846	-0.901317	0.000636457	0.00509286	TRABD2A
ENSG00000283380	1.6587	-1.74855	0.000645626	0.00516133	ENSG00000283380
LINC00621	1.34138	-1.11339	0.000652438	0.00520592	LINC00621
GAL3ST1	-1.78318	-1.72403	0.000667356	0.00530239	GAL3ST1
KCNN1	1.49594	-1.41962	0.000691053	0.0054519	KCNN1
FIBCD1	1.54284	-1.27821	0.000692806	0.00545577	FIBCD1
ENSG00000287766	-1.54596	-1.47181	0.000717716	0.00562567	ENSG00000287766
ENSG00000289609	1.68853	-1.80098	0.000724406	0.00566943	ENSG00000289609
ENSG00000273291	-1.58638	-1.49203	0.000748065	0.00582834	ENSG00000273291
ENSG00000294530	1.6852	-1.72112	0.000756073	0.00587445	ENSG00000294530
UNC5A	1.03052	0.193049	0.000757673	0.00588418	UNC5A
WTIP	1.07237	-0.30188	0.000763588	0.00592193	WTIP
ENSG00000256664	1.1355	-0.0800311	0.000764367	0.00592433	ENSG00000256664
PRR7-AS1	1.08985	-0.260278	0.00077518	0.0059898	PRR7-AS1
ENSG00000294563	-1.45082	-1.19866	0.000778057	0.00600816	ENSG00000294563
FUT1	1.12795	-0.345286	0.000779631	0.00601592	FUT1
PTGES	1.27919	-0.626248	0.000795533	0.00612742	PTGES
SMIM39	1.52054	-1.35902	0.000818287	0.00627974	SMIM39
C20orf204	1.1769	-0.153574	0.000819164	0.00628305	C20orf204
LINC00574	1.16835	-0.744852	0.000823104	0.00630237	LINC00574
SNAI2	-1.09621	-0.0962589	0.000831708	0.00636247	SNAI2
DLG5-AS1	1.17777	-0.722789	0.000857486	0.00654249	DLG5-AS1
ENPP6	-2.03227	-2.29625	0.00086742	0.00660869	ENPP6
ENSG00000290385	1.22228	1.92899	0.000870962	0.00662969	ENSG00000290385
ELOVL3	-1.76206	-1.8359	0.000874364	0.00664958	ELOVL3
ESYT3	1.05049	-0.0484292	0.000874817	0.00665003	ESYT3
ENSG00000266306	1.14376	-0.554415	0.000880478	0.00668402	ENSG00000266306
NEFH	1.39977	-0.957904	0.000917566	0.00693748	NEFH
CYB5R2	-1.80608	-2.07328	0.000919615	0.00694674	CYB5R2
ENSG00000279026	1.29932	-1.12518	0.000925625	0.00698276	ENSG00000279026
ENSG00000290830	1.53414	0.170221	0.000930879	0.00701427	ENSG00000290830
LSP1	-1.19651	0.28581	0.000936389	0.00704505	LSP1
ENSG00000309097	-1.36823	-0.625436	0.000983367	0.00735258	ENSG00000309097
ENSG00000288520	2.46713	-0.672346	0.000987326	0.00737892	ENSG00000288520
MAP2K5-DT	1.45199	-1.45045	0.000999215	0.00744797	MAP2K5-DT
ITIH6	-1.07054	-0.1062	0.00100261	0.00746671	ITIH6
ENSG00000308647	2.16294	-2.34105	0.0010158	0.00754329	ENSG00000308647
CIMAP3	-1.43035	-1.42691	0.00101647	0.00754329	CIMAP3
XKR8	-1.4017	-1.23008	0.00105091	0.00775742	XKR8
ENSG00000303069	1.25658	-1.10557	0.00107059	0.00788245	ENSG00000303069
GAPDH-DT	1.25443	-0.865824	0.00107208	0.00788995	GAPDH-DT
ASXL3	1.24449	-0.828385	0.00108767	0.00798732	ASXL3
AMZ1	-1.65369	-1.87978	0.00110156	0.00807176	AMZ1
ITGA11	1.11234	-0.603738	0.00112843	0.00824666	ITGA11
ENSG00000291133	1.43449	-1.2989	0.00113184	0.00826069	ENSG00000291133
TTC9B	1.27712	-0.745877	0.00113224	0.00826069	TTC9B
BVES-AS1	1.19145	-0.915178	0.00115258	0.00839814	BVES-AS1
C5orf34-AS1	1.14608	-0.78614	0.0011726	0.00850363	C5orf34-AS1
ENSG00000262528	1.41536	-0.724409	0.00124451	0.00896238	ENSG00000262528
TENM2-AS1	-1.31534	-1.09897	0.00126165	0.0090637	TENM2-AS1
KLHL35	1.28913	-1.25916	0.00128259	0.0091828	KLHL35
TRIM17	1.39894	-1.35563	0.00129664	0.00926486	TRIM17
GAL3ST2	-1.09086	0.178763	0.00132088	0.00940509	GAL3ST2
PLIN4	1.01391	-0.245963	0.00133453	0.00948612	PLIN4
RPL36A	-1.35728	8.02356	0.00134078	0.00951061	RPL36A
ENSG00000261553	-1.14436	-0.211099	0.00135129	0.00957314	ENSG00000261553
ENSG00000268798	1.22843	-0.711492	0.00137447	0.00970471	ENSG00000268798
ENSG00000279500	1.13611	-0.709863	0.00137711	0.00971246	ENSG00000279500
ENSG00000289515	-1.60938	-1.67966	0.00139592	0.00981506	ENSG00000289515
ZNF788P	-2.10263	-0.669756	0.00140221	0.00985108	ZNF788P
PI15	1.45484	-1.29463	0.0014443	0.0101047	PI15
FOXN3-AS1	1.26607	-1.26477	0.0014639	0.0102249	FOXN3-AS1
NPIPB6	-1.30622	-1.2364	0.00146922	0.0102578	NPIPB6
FHAD1	1.26186	-0.973828	0.00149191	0.0103605	FHAD1
GNAL	-1.40964	-1.44518	0.00150493	0.0104423	GNAL
FBXO2	-1.34239	-0.578695	0.00151807	0.0105162	FBXO2
ENSG00000306369	1.3418	-1.14634	0.00158638	0.0108821	ENSG00000306369
ENSG00000274220	1.2996	-1.01035	0.00159637	0.0109373	ENSG00000274220
ATP6V0D1-DT	1.18818	-0.484628	0.0016033	0.0109803	ATP6V0D1-DT
CDK5R2-AS1	1.7273	-1.99489	0.0016498	0.0112485	CDK5R2-AS1
ENSG00000286693	-1.49445	-1.69937	0.00167815	0.0114049	ENSG00000286693
SKOR1	1.18482	-0.676299	0.00171958	0.0116536	SKOR1
C3orf80	1.13511	0.175427	0.00172749	0.0116909	C3orf80
EHBP1-AS1	1.27241	-1.01947	0.00177453	0.0119384	EHBP1-AS1
ENSG00000279108	-1.02265	-0.45072	0.00177482	0.0119384	ENSG00000279108
TRIM54	-1.17289	-0.703173	0.00177505	0.0119384	TRIM54
LINC01977	1.31208	-0.0928311	0.00180184	0.0120897	LINC01977
DNAH17	1.58797	-1.68508	0.00191306	0.0127045	DNAH17
ENSG00000279283	1.5556	-1.7976	0.00191591	0.0127185	ENSG00000279283
LINC02897	1.52489	-1.70498	0.00198287	0.0130619	LINC02897
ADRA1D	-1.72953	-1.85216	0.00210719	0.0137661	ADRA1D
RPL17P6	-1.51586	-1.3777	0.00214082	0.0139372	RPL17P6
ENSG00000224376	-1.2673	-1.08953	0.00216786	0.0140897	ENSG00000224376
ENSG00000277763	1.46453	-1.72269	0.00219307	0.014217	ENSG00000277763
ENSG00000253361	1.54356	-1.91405	0.00220157	0.0142513	ENSG00000253361
PINLYP	1.12445	-0.53838	0.00221928	0.014338	PINLYP
ENSG00000231424	-1.94791	-1.86225	0.00222881	0.0143879	ENSG00000231424
GALNT3	-1.30731	-1.05741	0.00230559	0.0148042	GALNT3
CHRND	1.40994	-1.56733	0.00231256	0.0148377	CHRND
LINC02984	1.48847	-1.58138	0.00231537	0.01485	LINC02984
MYO18B	1.52097	-1.71306	0.0023446	0.0149919	MYO18B
NME1-NME2	-1.07759	3.7517	0.00240738	0.0153236	NME1-NME2
ENSG00000295602	1.25375	-0.520191	0.00242242	0.015373	ENSG00000295602
ENSG00000293970	1.36292	-1.28293	0.00242566	0.0153825	ENSG00000293970
SCARNA2	-1.46944	-0.498036	0.00248065	0.0156775	SCARNA2
ENSG00000226409	-1.6722	-2.16529	0.00252781	0.015922	ENSG00000226409
ENSG00000310536	1.22241	-1.08512	0.00255838	0.0160606	ENSG00000310536
RPL6P27	-1.02851	0.60831	0.00257517	0.016142	RPL6P27
LAMA2	-1.48974	-1.83214	0.0026141	0.0163374	LAMA2
CSRP1-AS1	1.10537	-0.677532	0.00264286	0.0164805	CSRP1-AS1
ENSG00000302930	1.06473	-0.297635	0.00267282	0.0166489	ENSG00000302930
RPL15P3	-1.21501	0.229211	0.0026953	0.016758	RPL15P3
PLB1	1.25923	-0.479943	0.00278369	0.0172313	PLB1
ENSG00000274184	-1.47308	-1.78255	0.0028293	0.0174704	ENSG00000274184
SERPINF2	-1.24651	-1.49822	0.0028656	0.0176606	SERPINF2
RN7SK	-1.06138	3.06964	0.00287615	0.0176868	RN7SK
LNX1	1.31807	-0.979775	0.00292473	0.0179267	LNX1
ENSG00000285816	-1.00472	1.44988	0.00303528	0.0184435	ENSG00000285816
CD8A	1.65821	-2.0696	0.0030534	0.0185202	CD8A
ZNF204P	-1.15462	-0.95965	0.00315613	0.0190679	ZNF204P
ENSG00000290971	-1.30407	0.141522	0.00317719	0.0191608	ENSG00000290971
FNDC7	1.39331	-1.65417	0.00338415	0.0201212	FNDC7
H4C5	-1.19912	-0.227023	0.00340067	0.0201771	H4C5
ENSG00000294512	-1.59341	4.83623	0.00347401	0.0204893	ENSG00000294512
ENSG00000274248	1.16879	-0.621472	0.0035292	0.0207351	ENSG00000274248
ENSG00000287769	1.13816	-0.70323	0.00353422	0.0207574	ENSG00000287769
LINC01248	1.06423	-0.436269	0.00358901	0.0210352	LINC01248
ENSG00000237188	1.33298	-0.618818	0.00360382	0.0211132	ENSG00000237188
ITGA5	-1.55027	-1.64755	0.00361904	0.0211671	ITGA5
FAM88C	1.68208	0.297246	0.00363526	0.0212399	FAM88C
SLC15A3	1.35546	-1.25724	0.00371237	0.0216305	SLC15A3
ENSG00000289956	1.20336	-1.23047	0.00373734	0.0217053	ENSG00000289956
TRDC	-1.04913	-0.533866	0.00380751	0.0220478	TRDC
ENSG00000300229	1.35455	-1.48049	0.00388245	0.0224278	ENSG00000300229
ENSG00000286186	1.11654	-1.04926	0.00394181	0.0227085	ENSG00000286186
DDHD1-DT	1.08679	-0.909301	0.00397458	0.0228349	DDHD1-DT
ENSG00000249240	-1.48968	-1.77647	0.00408885	0.0233641	ENSG00000249240
LINC01778	1.03046	-0.365117	0.00412136	0.02351	LINC01778
ABCA17P	-1.23033	-1.40308	0.00415338	0.0236687	ABCA17P
ENSG00000238142	-1.42065	-0.820139	0.00416532	0.0237207	ENSG00000238142
ENSG00000261335	1.2936	-1.65452	0.00420651	0.0238774	ENSG00000261335
ST6GALNAC2	1.31517	-1.52603	0.00421771	0.0239301	ST6GALNAC2
KRT8P33	1.41633	-1.60045	0.00426555	0.0241144	KRT8P33
CALY	1.27931	-1.10713	0.00442633	0.0248381	CALY
ARMC3	-1.17774	-1.29221	0.00448141	0.0250638	ARMC3
TLR6	1.11353	-1.24156	0.0044906	0.0250903	TLR6
CACNA1A	-1.52484	-1.75415	0.00477353	0.0264607	CACNA1A
TARS1-DT	1.0128	-0.541349	0.00493817	0.0272035	TARS1-DT
TMEM271	1.34681	-1.15145	0.00506467	0.0277733	TMEM271
GNG12-AS1	1.30077	-1.57914	0.00509568	0.027889	GNG12-AS1
ENSG00000299642	-1.22606	-1.5094	0.00511067	0.027961	ENSG00000299642
ENSG00000289009	1.17215	-1.16112	0.00515008	0.0281593	ENSG00000289009
H2AC18	-1.08302	0.552847	0.00521229	0.0284533	H2AC18
FBXO27	1.08936	-0.428776	0.00526961	0.0287363	FBXO27
ADAM8	-1.01132	-0.835404	0.00528423	0.0287792	ADAM8
LINC01605	1.35138	-1.88023	0.0053697	0.0291523	LINC01605
ENSG00000289517	-1.75345	-0.209781	0.0053926	0.0292483	ENSG00000289517
MGC16275	1.4152	-1.83891	0.00542683	0.0294151	MGC16275
OTOF	1.4207	-1.5633	0.00544343	0.0294766	OTOF
ENSG00000232211	1.43681	-1.80985	0.00546201	0.0295488	ENSG00000232211
ENSG00000269399	1.05602	-0.7661	0.00563208	0.0303424	ENSG00000269399
B4GALT6	-1.43944	-1.49461	0.00567953	0.0305006	B4GALT6
ENSG00000248206	1.38404	-1.77601	0.00571689	0.0306524	ENSG00000248206
ENSG00000288795	1.30063	-1.50472	0.00579988	0.0310284	ENSG00000288795
ENSG00000267952	1.29657	-1.50149	0.00580704	0.0310568	ENSG00000267952
ENSG00000243107	1.0772	-1.11082	0.00590205	0.0314552	ENSG00000243107
NUDT7	1.13969	-0.839966	0.00595365	0.0316403	NUDT7
BRCC3P1	1.42506	-2.04435	0.00603757	0.0319654	BRCC3P1
UMODL1	-1.41228	-1.96383	0.00613267	0.0323168	UMODL1
SPTSSB	1.09709	-0.96269	0.00616855	0.032445	SPTSSB
ENSG00000293322	1.14442	-1.2134	0.00625576	0.0328525	ENSG00000293322
HBQ1	-1.05033	0.0448109	0.00628706	0.0329655	HBQ1
HERC6	1.56254	-2.1362	0.00629635	0.0329938	HERC6
LINC01132	1.31076	-1.61955	0.00638141	0.0333194	LINC01132
ENSG00000286235	-3.81226	1.15246	0.00642237	0.0334773	ENSG00000286235
NDUFA4L2	1.1426	-0.45587	0.00645717	0.0336068	NDUFA4L2
ENSG00000298816	1.42354	-0.683144	0.006467	0.0336475	ENSG00000298816
ENSG00000289068	1.00448	-0.506329	0.00655046	0.0340293	ENSG00000289068
DELEC1	-1.39257	-1.98403	0.00661802	0.0343003	DELEC1
ENSG00000283959	1.33363	-1.52754	0.00666036	0.0344728	ENSG00000283959
ZNF366	-1.4735	-2.10367	0.00672469	0.0347631	ZNF366
ENSG00000291131	1.06731	-1.07117	0.00677962	0.0350042	ENSG00000291131
CES4A	1.16419	-1.20363	0.00680189	0.0350976	CES4A
PXDNL	1.36996	-1.87604	0.00697243	0.0358133	PXDNL
ENSG00000286989	1.53225	-1.95037	0.00707258	0.0361954	ENSG00000286989
CHI3L2	-1.31826	-1.80097	0.00720427	0.0367357	CHI3L2
TLR9	-1.4622	-1.84717	0.00722332	0.0368217	TLR9
ASB2	1.33663	-1.95772	0.00739942	0.0375108	ASB2
GPR45	-1.30736	-1.6898	0.00741863	0.0375788	GPR45
ENSG00000287405	-1.31554	-1.87536	0.00745731	0.0377521	ENSG00000287405
FTH1P16	-1.44744	-2.08657	0.00746445	0.0377693	FTH1P16
GAS1RR	1.0171	-0.827895	0.0074818	0.0378206	GAS1RR
DUXAP9	1.01372	-0.444384	0.0075043	0.0378763	DUXAP9
ENSG00000263786	1.01414	-0.414116	0.00767889	0.0385728	ENSG00000263786
ENSG00000261079	1.29135	-1.27539	0.00771826	0.038736	ENSG00000261079
LRRC26	1.56265	-1.93688	0.00773199	0.0387818	LRRC26
ENSG00000289346	-2.56354	0.0385024	0.00774498	0.0388239	ENSG00000289346
ENSG00000278987	1.29819	-1.44877	0.00777861	0.0389577	ENSG00000278987
ENSG00000248161	-1.54718	-1.98135	0.0079979	0.0397843	ENSG00000248161
TMEM11-DT	1.4168	-2.04449	0.00812676	0.0403539	TMEM11-DT
STAT6	-1.00906	-1.05161	0.00816832	0.0405007	STAT6
FABP5P7	-1.67243	-0.431023	0.00837225	0.0413296	FABP5P7
GPR143	1.43935	-1.92115	0.00848999	0.0418496	GPR143
ENSG00000299185	-1.32948	-2.0277	0.00855368	0.0420652	ENSG00000299185
GAS6-DT	1.15019	-1.46211	0.00880104	0.0430807	GAS6-DT
ENSG00000284060	1.55336	-1.58886	0.00888962	0.0433884	ENSG00000284060
ENSG00000277117	1.58049	-1.5984	0.00890971	0.0434221	ENSG00000277117
DUSP5P1	1.30945	-1.81665	0.00900846	0.0438289	DUSP5P1
ENSG00000286610	-1.12528	-1.46158	0.0091341	0.0442869	ENSG00000286610
ENSG00000289931	1.00406	-0.880863	0.00922083	0.0445537	ENSG00000289931
PLEKHG6	1.29462	-1.76318	0.0092529	0.0446319	PLEKHG6
SSBP3P1	1.53907	0.0760942	0.00937365	0.0450983	SSBP3P1
SEC14L1P1	1.10995	-0.663394	0.0094575	0.0453723	SEC14L1P1
MUC12	1.25429	-1.76462	0.00948024	0.0454493	MUC12
TBX4	-1.17177	-1.07385	0.00948762	0.0454651	TBX4
ENSG00000261832	-1.054	-0.293236	0.00959323	0.045919	ENSG00000261832
LINC02701	1.42926	-1.90015	0.00963547	0.0460428	LINC02701
TPH1	1.35395	-1.60404	0.00998001	0.0473805	TPH1
S100A2	-1.13598	-0.109924	0.0101819	0.0482032	S100A2
ENSG00000267127	-1.14823	-0.647338	0.0106751	0.0499908	ENSG00000267127
SNORD3A	-1.08033	-1.28276	0.0108362	0.0506332	SNORD3A
ENSG00000301406	1.12385	-1.23913	0.0110487	0.0514267	ENSG00000301406
CES1	1.1803	-1.3475	0.0111808	0.0518981	CES1
ENSG00000306637	1.21787	-1.62576	0.0116169	0.0534937	ENSG00000306637
ENSG00000262202	-1.03188	-1.24864	0.011651	0.053623	ENSG00000262202
