# Supplementary material for: Distinct molecular pathways leading to dosage-dependent temozolomide resistance in GBM stem cells
Source: Cancer Cell Int. 2026 Feb 24;26:118. doi: 10.1186/s12935-026-04213-6 (PMC12961842; doi:10.1186/s12935-026-04213-6)
Supplement: Supplementary file 3 — Supplementary Material 3 [file 12935_2026_4213_MOESM3_ESM.xlsx]

## Sheet: ctrs3_Genes_Etp_AutoNorm_LFC1_F
Symbol	logFC	logCPM	PValue	FDR	Symbol
CHRNA1	-8.02711	4.73808	0	0	CHRNA1
IGF2	6.09024	5.28749	1.40489e-298	1.19746e-294	IGF2
DLX6-AS1	-4.40086	7.11343	1.31762e-257	7.48714e-254	DLX6-AS1
DLX5	-3.62143	5.31903	1.78369e-180	7.60164e-177	DLX5
SVIL	-4.36601	4.4558	2.36369e-179	8.05878e-176	SVIL
SHISA7	3.88532	4.81	3.48029e-175	9.88809e-172	SHISA7
COL1A2	-4.3941	7.62864	3.69531e-171	8.99912e-168	COL1A2
PMP2	4.15674	4.47261	2.00919e-162	4.28132e-159	PMP2
ELFN2	7.16425	2.89684	2.44513e-161	4.63134e-158	ELFN2
AFAP1L2	5.15203	3.59347	1.22598e-156	2.08993e-153	AFAP1L2
LGI3	4.55399	4.04925	2.08421e-153	3.22995e-150	LGI3
PTPRU	3.34097	5.00167	9.37484e-136	1.33177e-132	PTPRU
ASTN1	3.04039	5.42761	1.3767e-135	1.80528e-132	ASTN1
BRINP2	3.68558	3.97635	2.13924e-132	2.60483e-129	BRINP2
PLCXD3	-11.694	2.37445	1.01727e-124	1.15609e-121	PLCXD3
NDRG1	3.16896	4.31686	7.58777e-122	8.08429e-119	NDRG1
GBP2	-8.8501	2.11496	8.06299e-122	8.08528e-119	GBP2
NTRK2	3.09259	5.60339	2.08462e-118	1.97425e-115	NTRK2
SLITRK3	5.36703	2.77882	5.02361e-118	4.50724e-115	SLITRK3
CCL2	-4.74304	2.77108	3.29477e-114	2.8083e-111	CCL2
EPAS1	2.73738	4.93939	8.5639e-114	6.95185e-111	EPAS1
ANXA1	-5.27378	2.8665	9.83944e-110	7.62423e-107	ANXA1
ERBB3	2.94411	4.75987	2.01209e-107	1.49131e-104	ERBB3
CYP1B1	-3.54741	3.5801	1.72934e-106	1.22834e-103	CYP1B1
ABI3BP	-11.2505	1.93876	1.53709e-103	1.04811e-100	ABI3BP
CLVS2	-3.39451	3.99262	5.63189e-100	3.69257e-97	CLVS2
ARHGAP18	-5.1916	2.32854	8.77231e-100	5.53857e-97	ARHGAP18
GRHL3	-7.27832	1.72271	2.69243e-97	1.63921e-94	GRHL3
MYOF	-3.68668	3.40155	1.32298e-96	7.77686e-94	MYOF
TMEFF2	-4.30052	3.18472	2.71552e-96	1.54305e-93	TMEFF2
IGLON5	3.31284	3.45395	1.40534e-95	7.72799e-93	IGLON5
CHST15	-7.86802	1.642	1.97757e-93	1.05349e-90	CHST15
OLFM2	2.88853	4.0394	7.01394e-93	3.62323e-90	OLFM2
CD44	-2.5471	5.26634	2.65952e-92	1.33344e-89	CD44
NT5C1A	3.72299	2.9807	5.63942e-90	2.74672e-87	NT5C1A
NTRK3	2.43086	5.25149	3.95147e-88	1.87113e-85	NTRK3
TNR	3.30468	4.58128	1.76288e-87	8.1221e-85	TNR
GYPC	-5.22718	2.44488	2.94719e-87	1.32213e-84	GYPC
XYLT1	2.84228	4.25837	1.32161e-84	5.77681e-82	XYLT1
GBP1	-7.34369	1.49334	3.99772e-83	1.70373e-80	GBP1
PNOC	-7.67074	2.10955	5.0587e-83	2.10331e-80	PNOC
ADGRG6	2.85916	4.80909	2.13473e-82	8.66448e-80	ADGRG6
EDN3	-10.46	1.16074	1.01987e-81	4.04317e-79	EDN3
CADM2	3.68662	3.23687	2.09939e-80	8.13369e-78	CADM2
SULF2	2.05386	8.00632	9.25016e-80	3.50416e-77	SULF2
PCDH10	3.69403	2.9616	1.07193e-78	3.97243e-76	PCDH10
SERINC2	3.49954	2.80403	1.91051e-78	6.92946e-76	SERINC2
GASK1B	-5.08338	1.84318	5.85495e-76	2.07936e-73	GASK1B
HR	3.21695	3.77978	7.00501e-75	2.43703e-72	HR
DMTN	2.90833	5.43412	8.29355e-74	2.8276e-71	DMTN
CDH22	3.07212	3.97596	1.34117e-73	4.48292e-71	CDH22
VCAM1	-3.92995	2.07123	2.27894e-73	7.47099e-71	VCAM1
MASP1	2.46536	4.23586	6.01549e-73	1.93483e-70	MASP1
CACNA1G	3.54718	2.38978	9.99562e-72	3.15547e-69	CACNA1G
DIPK1C	4.40092	2.00305	1.30055e-69	4.03099e-67	DIPK1C
SEMA6B	3.40555	5.33079	1.90707e-69	5.80533e-67	SEMA6B
HES5	3.25578	3.77513	4.94036e-69	1.47751e-66	HES5
AMBN	-8.55509	1.06245	5.37691e-69	1.58035e-66	AMBN
ENPP2	3.31506	2.84974	1.27573e-68	3.68599e-66	ENPP2
NKAIN4	2.86096	3.93868	1.67142e-67	4.74878e-65	NKAIN4
SATB1	3.75187	2.38907	5.3058e-66	1.48275e-63	SATB1
ARFGEF3	2.97952	5.02637	2.18143e-65	5.99787e-63	ARFGEF3
KIAA1755	3.54886	2.03602	9.20448e-64	2.49061e-61	KIAA1755
PPM1J	3.35044	2.17703	5.91121e-63	1.57451e-60	PPM1J
A2M	-1.83396	7.15989	8.00227e-63	2.09869e-60	A2M
PPM1H	-2.4108	3.52096	2.14823e-62	5.54861e-60	PPM1H
H19	3.1064	7.97355	5.18801e-61	1.32e-58	H19
WNT7B	2.33896	3.99098	1.02705e-60	2.57472e-58	WNT7B
SOX10	5.73907	0.997094	2.60242e-60	6.42949e-58	SOX10
LIPG	-1.96041	4.56841	3.77188e-59	9.1856e-57	LIPG
RCAN2	-5.21618	1.11224	5.02761e-59	1.20031e-56	RCAN2
PTGIS	3.65711	1.97367	5.06964e-59	1.20031e-56	PTGIS
GPR17	5.6397	1.04421	5.53195e-59	1.29182e-56	GPR17
DLX6	-5.05614	1.14447	6.75914e-59	1.55707e-56	DLX6
SHISAL1	1.90371	5.61536	1.0751e-58	2.44363e-56	SHISAL1
LRRC17	-2.7228	3.29135	2.67736e-58	6.00538e-56	LRRC17
EFNA3	2.58296	3.93639	3.65617e-58	8.09439e-56	EFNA3
PLCH2	4.42712	1.50688	9.79901e-57	2.14159e-54	PLCH2
AMER2	1.76256	5.568	1.80213e-56	3.88871e-54	AMER2
C6orf141	-5.42942	0.858029	3.56968e-55	7.60655e-53	C6orf141
SLC6A1	3.51977	1.85089	1.57034e-54	3.30488e-52	SLC6A1
SH2D4A	-3.65731	1.77807	1.81712e-54	3.77762e-52	SH2D4A
CDH6	-1.94391	5.10226	2.41504e-54	4.96015e-52	CDH6
SHANK1	3.45079	2.51998	5.78712e-54	1.17444e-51	SHANK1
DOK5	-3.49442	2.6005	1.51806e-53	3.04452e-51	DOK5
SHTN1	-2.77781	2.69054	4.25663e-53	8.43754e-51	SHTN1
FAM131C	3.26474	2.07984	1.23261e-52	2.4152e-50	FAM131C
CSPG5	1.94792	6.19861	2.23454e-52	4.32866e-50	CSPG5
PTPRO	-1.7622	5.37316	3.07291e-51	5.88584e-49	PTPRO
CSRP1	-1.82261	6.74082	1.29277e-50	2.44866e-48	CSRP1
NHS	-1.78415	5.45627	1.42532e-49	2.67004e-47	NHS
ADCYAP1R1	1.68271	8.13491	2.45919e-49	4.55671e-47	ADCYAP1R1
TUB	1.74763	4.8062	2.7251e-49	4.99514e-47	TUB
NXPH3	2.74734	2.91856	3.69499e-49	6.7009e-47	NXPH3
UNC5A	2.76737	2.55061	5.77515e-49	1.03631e-46	UNC5A
BMP10	-7.30464	0.593481	7.00619e-49	1.24411e-46	BMP10
ALPK2	-2.27508	3.41236	2.17939e-48	3.8301e-46	ALPK2
MT1M	-2.28945	3.46829	2.30458e-48	4.0088e-46	MT1M
DLK1	-5.91536	0.84806	3.35868e-48	5.78337e-46	DLK1
ENSG00000272405	-3.40353	1.65191	7.19023e-48	1.22572e-45	ENSG00000272405
MFNG	1.93918	4.57451	1.41744e-47	2.39238e-45	MFNG
JAKMIP1	2.15448	4.00785	1.61528e-47	2.69958e-45	JAKMIP1
HEYL	2.33037	2.83462	5.22482e-47	8.64733e-45	HEYL
CHRDL1	1.65445	6.1654	1.42984e-46	2.3437e-44	CHRDL1
CPVL	-3.62986	1.4318	1.91552e-46	3.1099e-44	CPVL
MAGI2-AS3	-2.66719	2.3803	1.96976e-46	3.16778e-44	MAGI2-AS3
LMO1	-1.7988	4.55679	2.01829e-46	3.2155e-44	LMO1
TUBB4A	1.68078	6.44087	2.45137e-46	3.8693e-44	TUBB4A
SSPOP	3.82787	1.14554	3.95422e-46	6.18419e-44	SSPOP
VAX1	-6.5849	0.396878	1.0297e-45	1.59575e-43	VAX1
ERMN	-9.56824	0.29324	1.12047e-45	1.72077e-43	ERMN
GRIN2D	2.06123	4.87578	1.28058e-45	1.9491e-43	GRIN2D
MARCHF4	2.52009	2.9623	1.33547e-45	2.01466e-43	MARCHF4
ATP1A2	1.58448	8.91023	4.64473e-45	6.9455e-43	ATP1A2
OSR2	-2.49432	2.46114	6.48468e-45	9.61255e-43	OSR2
DSCAML1	2.62818	2.48233	9.31767e-45	1.3693e-42	DSCAML1
ADGRA1	1.82302	4.97688	1.42355e-44	2.07413e-42	ADGRA1
CLSTN3	2.14762	4.74651	1.48724e-44	2.14855e-42	CLSTN3
RASSF8	-1.80631	4.93368	4.56013e-44	6.53249e-42	RASSF8
GJA1	-1.6549	5.47077	4.65081e-44	6.60686e-42	GJA1
CCN1	-1.86817	4.0148	6.36025e-44	8.96059e-42	CCN1
ENSG00000288958	-5.48858	0.432743	3.25929e-43	4.55419e-41	ENSG00000288958
ENSG00000288771	-7.84437	0.372632	3.38628e-43	4.69317e-41	ENSG00000288771
LHX4	2.20165	2.87037	8.66971e-43	1.19188e-40	LHX4
TMEM229B	2.48698	2.59723	9.6966e-43	1.32238e-40	TMEM229B
FLJ16779	2.57512	2.33562	1.22997e-42	1.66407e-40	FLJ16779
RAB11FIP1	-6.66704	0.480421	1.70929e-42	2.29435e-40	RAB11FIP1
FOSL2	-1.7358	5.0057	1.75468e-42	2.33687e-40	FOSL2
IFITM10	2.4907	2.95399	2.14999e-42	2.84115e-40	IFITM10
ADCY5	1.96361	3.73911	2.48597e-42	3.25987e-40	ADCY5
FA2H	3.33998	1.61959	3.04959e-42	3.96842e-40	FA2H
COL20A1	2.64088	7.24028	6.92043e-42	8.93731e-40	COL20A1
GPR37L1	1.50489	6.34347	1.47497e-41	1.89052e-39	GPR37L1
CNIH3	-2.54063	2.83099	1.56664e-41	1.99303e-39	CNIH3
ADCY8	2.30642	3.13386	2.17141e-41	2.74192e-39	ADCY8
NCAM2	2.92953	2.99104	3.21332e-41	4.02776e-39	NCAM2
EYA2	1.4794	5.97654	3.31221e-41	4.12141e-39	EYA2
KCNIP1	1.89517	3.48967	4.24064e-41	5.23842e-39	KCNIP1
MAPT	1.49489	7.27661	5.52225e-41	6.77251e-39	MAPT
FRMPD3	2.62921	2.27706	6.74037e-41	8.20736e-39	FRMPD3
PTPRB	-3.67851	1.02737	6.99983e-41	8.46285e-39	PTPRB
JPH3	3.02422	1.49059	1.00343e-40	1.20461e-38	JPH3
LRRK2	3.15787	2.65187	1.10837e-40	1.32128e-38	LRRK2
TLR4	-1.99718	3.90967	1.43604e-40	1.70001e-38	TLR4
BAIAP3	2.61034	3.98613	2.51376e-40	2.95531e-38	BAIAP3
WNT7A	3.74704	0.910626	2.67782e-40	3.12663e-38	WNT7A
SPNS2	2.31135	3.20181	4.51457e-40	5.23537e-38	SPNS2
PPP1R1C	-3.9987	0.770794	4.88019e-40	5.62113e-38	PPP1R1C
SCUBE2	3.0448	1.74039	1.0259e-39	1.17373e-37	SCUBE2
NID2	1.65805	4.17002	1.18025e-39	1.34131e-37	NID2
AHNAK	-2.66401	3.08933	1.39996e-39	1.58047e-37	AHNAK
DNER	1.51927	5.5832	3.7385e-39	4.19278e-37	DNER
PRDM1	-3.96259	0.790122	7.00883e-39	7.80912e-37	PRDM1
DAPK1	-1.84664	3.80268	9.279e-39	1.02714e-36	DAPK1
SCG2	-1.57827	6.07543	1.48915e-38	1.63777e-36	SCG2
SYT3	2.18847	2.94251	1.59428e-38	1.74216e-36	SYT3
ROBO2	-9.22149	-0.0483554	1.92937e-38	2.09491e-36	ROBO2
LOX	-2.41328	2.15069	1.95779e-38	2.11231e-36	LOX
KCNA6	2.76162	2.21557	3.53718e-38	3.79235e-36	KCNA6
RIPOR2	-1.85842	3.96277	4.80569e-38	5.12016e-36	RIPOR2
FEZF1	-9.11265	-0.144197	4.9225e-38	5.21204e-36	FEZF1
HAP1	2.08377	3.95222	6.36272e-38	6.69539e-36	HAP1
AQP4	-3.02339	1.48478	6.91911e-38	7.2362e-36	AQP4
CMKLR2	-3.14905	1.6657	1.04723e-37	1.08855e-35	CMKLR2
SLC9A2	-7.29436	-0.156461	1.56733e-37	1.61929e-35	SLC9A2
SFRP2	1.38885	6.36176	1.60779e-37	1.65109e-35	SFRP2
PTPRN2	1.6767	5.21647	3.20861e-37	3.27528e-35	PTPRN2
RORB	2.67922	2.04717	3.63782e-37	3.69131e-35	RORB
PITPNM3	1.69957	4.12297	4.1099e-37	4.14565e-35	PITPNM3
SLC8A3	4.98505	0.279676	5.23078e-37	5.24525e-35	SLC8A3
HEPACAM	1.84402	3.24176	1.36014e-36	1.35593e-34	HEPACAM
SERPINE2	1.33953	7.10316	2.34253e-36	2.32169e-34	SERPINE2
PDGFB	-2.20933	2.42921	2.52514e-36	2.48822e-34	PDGFB
MGST1	-4.52849	0.461853	2.70367e-36	2.64882e-34	MGST1
JUP	-1.56219	5.07968	4.79695e-36	4.67278e-34	JUP
LMTK3	2.23215	4.32783	5.86564e-36	5.68133e-34	LMTK3
MMP17	2.22017	4.01555	7.18782e-36	6.92264e-34	MMP17
CELF5	2.11208	3.04427	1.04741e-35	1.0031e-33	CELF5
KCNJ4	2.47093	2.22804	1.20377e-35	1.14641e-33	KCNJ4
NALF2	2.12146	2.99735	1.71514e-35	1.62433e-33	NALF2
CHRD	2.82231	2.05394	2.56008e-35	2.41115e-33	CHRD
PADI2	4.97192	0.118545	2.75978e-35	2.58494e-33	PADI2
LRRTM3	3.01216	1.81645	2.84284e-35	2.64819e-33	LRRTM3
SLIT1	1.41834	9.39798	6.04816e-35	5.60342e-33	SLIT1
KAZN	1.8472	3.24389	8.68889e-35	8.00646e-33	KAZN
RTN4RL1	2.1722	2.45731	2.23139e-34	2.04508e-32	RTN4RL1
MMD2	5.98021	-0.194318	2.33361e-34	2.12733e-32	MMD2
ENSG00000253730	2.57854	1.80294	2.6993e-34	2.4476e-32	ENSG00000253730
ADAP1	2.4962	2.72774	3.08982e-34	2.78689e-32	ADAP1
LINGO3	3.11402	1.788	4.03342e-34	3.61883e-32	LINGO3
ZBTB46	1.75641	4.43575	5.40781e-34	4.82654e-32	ZBTB46
ID2	-1.4664	4.41352	7.99525e-34	7.0987e-32	ID2
CEMIP	-2.99435	1.28612	8.39719e-34	7.41693e-32	CEMIP
SLC22A17	1.58777	5.86338	2.13494e-33	1.87599e-31	SLC22A17
ID3	-1.67492	6.44341	2.27518e-33	1.98897e-31	ID3
FAM78A	1.66174	3.87042	2.29406e-33	1.99525e-31	FAM78A
S100A4	-2.68138	2.22297	2.37142e-33	2.05206e-31	S100A4
SMOC1	1.28184	6.69361	2.85998e-33	2.46233e-31	SMOC1
GALNT5	-5.32042	-0.154493	3.24645e-33	2.78101e-31	GALNT5
AGAP2	1.99742	5.99529	3.89188e-33	3.31725e-31	AGAP2
KY	1.55182	3.82069	7.34263e-33	6.22736e-31	KY
CD24	1.39147	5.91385	1.01984e-32	8.60655e-31	CD24
FAM131B	1.34464	7.07734	1.94908e-32	1.63675e-30	FAM131B
ANKRD33B	1.47467	4.50083	4.80641e-32	4.01642e-30	ANKRD33B
SLC12A7	2.20536	1.94895	4.94113e-32	4.10885e-30	SLC12A7
ICAM1	-1.6937	3.88795	5.14975e-32	4.26155e-30	ICAM1
ENSG00000284471	2.15188	2.26204	5.41599e-32	4.46021e-30	ENSG00000284471
GALNT10	-1.36431	5.69317	6.513e-32	5.33784e-30	GALNT10
ARHGAP29	-1.60768	4.42763	9.84577e-32	8.01829e-30	ARHGAP29
DYNC1I1	-1.43701	4.25657	9.87763e-32	8.01829e-30	DYNC1I1
SLC29A4	1.42295	7.15386	1.7411e-31	1.40666e-29	SLC29A4
CXCL10	-4.47975	0.214061	2.15864e-31	1.73577e-29	CXCL10
KCNB1	2.79268	1.40329	3.17046e-31	2.53741e-29	KCNB1
DUSP9	2.26094	2.48039	3.23197e-31	2.57455e-29	DUSP9
RTN4RL2	1.58173	5.33038	5.12965e-31	4.06722e-29	RTN4RL2
DTX4	1.73459	3.33832	5.54007e-31	4.3723e-29	DTX4
ZNF469	2.18919	4.5908	6.3535e-31	4.99116e-29	ZNF469
ATOH8	-1.85415	3.93757	6.67553e-31	5.22008e-29	ATOH8
SNCB	2.98387	0.995199	9.8232e-31	7.6464e-29	SNCB
CSMD1	4.95888	0.11763	1.32052e-30	1.02322e-28	CSMD1
EMP1	-2.0584	3.03678	1.36635e-30	1.05394e-28	EMP1
LSAMP	1.42156	5.01377	1.44173e-30	1.10708e-28	LSAMP
PTCHD1	1.41753	4.87776	2.0268e-30	1.54937e-28	PTCHD1
PRELP	2.28215	1.68207	2.36898e-30	1.80286e-28	PRELP
BNC2	-1.91135	3.23266	2.46068e-30	1.86432e-28	BNC2
ANK2	-1.41478	6.09042	3.9317e-30	2.96565e-28	ANK2
CFI	-8.79364	-0.456743	5.6752e-30	4.2619e-28	CFI
GPR139	2.96931	1.32573	5.82979e-30	4.35879e-28	GPR139
SH2D5	2.02797	3.19083	6.36956e-30	4.74157e-28	SH2D5
THBS2	1.37287	5.61333	7.22899e-30	5.35794e-28	THBS2
NDRG2	1.25416	5.90138	1.45943e-29	1.07701e-27	NDRG2
ADCY1	1.35701	7.38276	1.85758e-29	1.36492e-27	ADCY1
ZNF710-AS1	1.25822	5.43407	3.39242e-29	2.482e-27	ZNF710-AS1
LAMP5	-1.34611	4.70887	3.94857e-29	2.87655e-27	LAMP5
GSDMA	8.6016	-0.628335	4.51519e-29	3.27534e-27	GSDMA
SEPTIN4	1.47593	4.16748	5.10334e-29	3.6863e-27	SEPTIN4
PMAIP1	-3.8153	0.154333	5.61338e-29	4.0376e-27	PMAIP1
LEF1	1.51909	4.09169	7.44401e-29	5.33185e-27	LEF1
CD82	1.99381	2.51591	7.56294e-29	5.39437e-27	CD82
PRKCZ	1.44637	4.79298	7.63392e-29	5.42231e-27	PRKCZ
SYNPR	-5.24145	-0.234845	8.03379e-29	5.68265e-27	SYNPR
DPP6	1.21226	6.78679	8.26285e-29	5.82053e-27	DPP6
KCNN2	2.19035	2.05616	9.8127e-29	6.88383e-27	KCNN2
TSPAN7	1.21304	6.34156	1.9194e-28	1.34099e-26	TSPAN7
MYO3B	-2.64495	1.24714	2.11736e-28	1.47325e-26	MYO3B
LRIG3	-1.76527	3.08982	2.61034e-28	1.80621e-26	LRIG3
IGFBP5	1.24158	8.75611	2.61708e-28	1.80621e-26	IGFBP5
GFRA1	-6.76288	-0.64685	3.4662e-28	2.38259e-26	GFRA1
ARID5B	-1.44374	5.77916	3.80596e-28	2.60563e-26	ARID5B
GIPC3	3.32461	0.40546	3.87004e-28	2.63891e-26	GIPC3
SPSB1	2.1308	2.04497	4.61612e-28	3.1351e-26	SPSB1
TMEM54	1.72187	4.01064	4.81301e-28	3.25585e-26	TMEM54
TP73	-1.39579	4.56202	5.96092e-28	4.01644e-26	TP73
TAL1	3.117	0.817974	6.04791e-28	4.05901e-26	TAL1
FGFR4	1.4713	4.79569	1.25819e-27	8.41115e-26	FGFR4
LRRN1	1.41504	6.38765	1.47327e-27	9.81045e-26	LRRN1
PALM3	2.42709	2.63162	1.53569e-27	1.01863e-25	PALM3
SPINT1	-3.00544	0.959523	1.56415e-27	1.03349e-25	SPINT1
BCAN-AS2	-3.13451	0.686657	1.67146e-27	1.10013e-25	BCAN-AS2
FEZF1-AS1	-6.35824	-0.295262	1.856e-27	1.21689e-25	FEZF1-AS1
CDH15	1.81503	5.43502	2.05572e-27	1.34268e-25	CDH15
KIF21B	1.25212	7.68205	2.12135e-27	1.38025e-25	KIF21B
SLC1A1	1.31252	4.68895	2.33496e-27	1.51346e-25	SLC1A1
NKD2	2.24672	3.77752	2.7082e-27	1.74874e-25	NKD2
EPHB1	1.18826	6.39809	3.41542e-27	2.19708e-25	EPHB1
HHIP	-6.79466	-0.629504	4.33207e-27	2.77627e-25	HHIP
PCSK2	-1.25274	4.97207	7.28752e-27	4.65282e-25	PCSK2
COL8A2	2.62848	1.51778	7.43132e-27	4.72693e-25	COL8A2
DIRAS2	2.05111	2.31004	1.20248e-26	7.6203e-25	DIRAS2
TMEM59L	2.3513	1.79115	1.36583e-26	8.62347e-25	TMEM59L
TNC	-1.24723	7.78868	1.37243e-26	8.63312e-25	TNC
STAC2	2.34273	1.30983	1.44689e-26	9.06807e-25	STAC2
NPY2R	-8.36973	-0.837298	1.46941e-26	9.17548e-25	NPY2R
AHRR	1.18112	6.06731	1.48177e-26	9.20582e-25	AHRR
ID1	-2.79633	1.19502	1.48507e-26	9.20582e-25	ID1
CDK5R2	1.55483	3.05416	1.6808e-26	1.03814e-24	CDK5R2
TMEM8B	1.27646	5.55359	1.69883e-26	1.04549e-24	TMEM8B
NLGN3	1.12761	7.50971	1.83573e-26	1.12567e-24	NLGN3
CEMIP2	-1.27498	7.22264	1.87385e-26	1.14493e-24	CEMIP2
DLX2	-1.50273	5.75193	1.94581e-26	1.18465e-24	DLX2
STUM	2.35744	2.28744	2.34864e-26	1.42481e-24	STUM
SNAP91	3.90226	0.214868	2.50123e-26	1.512e-24	SNAP91
LRRC15	-5.05153	-0.39734	4.71312e-26	2.83903e-24	LRRC15
PDZD2	2.3588	1.5594	4.94906e-26	2.97065e-24	PDZD2
RAB3A	1.31528	4.63036	5.66092e-26	3.38602e-24	RAB3A
PMP22	-1.16662	5.61028	9.83105e-26	5.85979e-24	PMP22
C2orf72	1.16587	6.14406	1.07929e-25	6.41068e-24	C2orf72
STING1	-2.40564	1.40785	1.25303e-25	7.41682e-24	STING1
EHD3	1.27257	4.51396	1.28373e-25	7.57222e-24	EHD3
C4B	1.426	3.672	1.44928e-25	8.51924e-24	C4B
CNTNAP2	6.68724	-0.735591	1.61859e-25	9.48181e-24	CNTNAP2
COL25A1	1.80056	2.7748	1.62675e-25	9.49698e-24	COL25A1
ARX	-1.75565	3.97258	1.65158e-25	9.60903e-24	ARX
PKP1	-4.34415	-0.14995	1.79511e-25	1.04086e-23	PKP1
OSGIN1	1.95193	5.53147	2.40957e-25	1.3924e-23	OSGIN1
CAMSAP3	2.50452	2.17889	3.24155e-25	1.86685e-23	CAMSAP3
KRT80	-3.11185	0.409698	3.30015e-25	1.8942e-23	KRT80
FSTL1	-1.25082	5.66576	3.55903e-25	2.03593e-23	FSTL1
HOXA13	1.63701	2.76614	4.2547e-25	2.42575e-23	HOXA13
NDUFA4L2	2.60664	1.76473	5.16729e-25	2.93622e-23	NDUFA4L2
CHRNA9	-1.53087	3.88385	6.05534e-25	3.42941e-23	CHRNA9
AHNAK2	2.14328	2.91952	6.52654e-25	3.68404e-23	AHNAK2
FGFBP3	1.70834	7.00508	6.89328e-25	3.87821e-23	FGFBP3
PIK3CD	1.9839	2.17897	7.11575e-25	3.9902e-23	PIK3CD
MT1E	-1.2731	6.48806	8.941e-25	4.99728e-23	MT1E
NAT16	1.97053	2.38272	9.30081e-25	5.1814e-23	NAT16
PRECSIT	-3.19645	0.399231	1.18696e-24	6.59092e-23	PRECSIT
CHI3L1	-1.67019	3.19699	1.20792e-24	6.68554e-23	CHI3L1
PNCK	1.92326	3.46007	1.23411e-24	6.8084e-23	PNCK
NEBL	1.40894	3.5745	1.24702e-24	6.8574e-23	NEBL
NRARP	1.63693	4.6566	1.3454e-24	7.37459e-23	NRARP
PEG10	-1.22451	12.2218	1.36785e-24	7.47366e-23	PEG10
RPS6KA6	-5.86629	-0.746143	1.42345e-24	7.75258e-23	RPS6KA6
TTYH1	1.21272	7.31092	1.51093e-24	8.20279e-23	TTYH1
EPHA10	2.34969	1.17975	1.746e-24	9.44889e-23	EPHA10
PLXNC1	1.79704	2.91849	2.26966e-24	1.22439e-22	PLXNC1
ANGPT1	-4.19444	-0.294409	2.39216e-24	1.28641e-22	ANGPT1
FGFR3	1.44715	5.17734	2.71933e-24	1.45775e-22	FGFR3
BCAN	1.35253	10.8525	2.74212e-24	1.46536e-22	BCAN
MCUB	-1.20436	4.41133	3.29353e-24	1.75204e-22	MCUB
ADCY2	-8.16567	-1.02567	3.30146e-24	1.75204e-22	ADCY2
TNFRSF11B	-2.4134	1.88479	3.30943e-24	1.75204e-22	TNFRSF11B
TGFA	-1.78888	2.45484	3.66677e-24	1.92938e-22	TGFA
PHYHIP	1.93518	1.88005	3.66703e-24	1.92938e-22	PHYHIP
LHFPL3	1.21832	7.06769	3.72945e-24	1.95618e-22	LHFPL3
DENND1C	5.35703	-0.763939	3.89732e-24	2.03796e-22	DENND1C
TPPP	1.33299	4.62231	4.71578e-24	2.45841e-22	TPPP
SEC61G	-1.29403	5.60138	4.85244e-24	2.52193e-22	SEC61G
FGF12	2.04832	1.69364	5.28528e-24	2.73854e-22	FGF12
AMOT	1.24049	5.59989	6.69491e-24	3.45843e-22	AMOT
ABCA4	-2.8015	0.430177	6.90451e-24	3.55593e-22	ABCA4
GBP4	-8.37829	-0.815498	8.11263e-24	4.16554e-22	GBP4
C2CD4C	2.13473	3.44031	8.43041e-24	4.31571e-22	C2CD4C
ENSG00000293606	2.77792	0.685279	9.48892e-24	4.84304e-22	ENSG00000293606
E2F7	-1.34834	4.78444	1.11103e-23	5.65365e-22	E2F7
ZNF488	2.15366	1.36743	1.16915e-23	5.9317e-22	ZNF488
TLE4	-1.12997	5.3771	1.24052e-23	6.27511e-22	TLE4
ADAMTS18	2.12313	1.3258	1.3217e-23	6.65175e-22	ADAMTS18
CA8	1.9326	2.70014	1.32278e-23	6.65175e-22	CA8
PTHLH	-3.4218	0.084768	1.37727e-23	6.9054e-22	PTHLH
FTL	1.35322	10.0677	1.38708e-23	6.93418e-22	FTL
ENSG00000260272	2.25563	1.30411	1.48132e-23	7.38364e-22	ENSG00000260272
LGR5	1.28707	4.70023	1.53191e-23	7.61353e-22	LGR5
GBP5	-5.40533	-0.705785	1.79829e-23	8.91145e-22	GBP5
DLX1	-1.15242	6.47245	1.90071e-23	9.39173e-22	DLX1
CLDN10	4.54246	-0.441507	1.91564e-23	9.4381e-22	CLDN10
LINC02283	3.59812	-0.133927	2.31046e-23	1.13506e-21	LINC02283
SLC16A2	1.06822	6.48639	2.51786e-23	1.23339e-21	SLC16A2
ZNF423	4.27225	0.0035232	2.53257e-23	1.23704e-21	ZNF423
ALPL	1.19721	5.30562	2.56288e-23	1.24827e-21	ALPL
NYNRIN	1.10825	6.28558	2.99929e-23	1.45667e-21	NYNRIN
MYCL	1.3095	4.47835	3.23888e-23	1.56856e-21	MYCL
CBFA2T3	2.93482	0.497082	3.36189e-23	1.62352e-21	CBFA2T3
CASP8	-3.21396	0.27096	3.45395e-23	1.66326e-21	CASP8
RNF150	1.96171	2.00587	3.62934e-23	1.7428e-21	RNF150
CLDN11	2.71005	0.555469	3.8351e-23	1.83643e-21	CLDN11
ZNF436	-1.13939	5.34612	3.98398e-23	1.90238e-21	ZNF436
MEGF11	1.29496	4.05392	4.41473e-23	2.10218e-21	MEGF11
MT1F	-1.43807	4.4833	4.66083e-23	2.21318e-21	MT1F
CSPG4P13	2.29601	1.42037	5.20723e-23	2.46577e-21	CSPG4P13
PIPOX	-1.20241	4.32278	5.79159e-23	2.73488e-21	PIPOX
PPP2R2B	1.46739	2.99235	6.62116e-23	3.11798e-21	PPP2R2B
SNED1	-1.44762	3.39273	7.20012e-23	3.38128e-21	SNED1
GDAP1L1	2.22215	2.7803	7.66352e-23	3.58901e-21	GDAP1L1
CNN2	-1.23618	4.11772	8.29003e-23	3.87179e-21	CNN2
DOCK6	1.34772	5.74579	8.45169e-23	3.9365e-21	DOCK6
TNFRSF21	1.06268	6.42771	8.63115e-23	4.00913e-21	TNFRSF21
AMZ1	3.79821	-0.205586	8.7904e-23	4.07201e-21	AMZ1
TXNIP	1.07673	8.2976	1.0753e-22	4.96767e-21	TXNIP
SPHKAP	-3.04287	0.301193	1.15479e-22	5.32046e-21	SPHKAP
GLIPR1	-2.15481	1.65224	1.19474e-22	5.48967e-21	GLIPR1
BCORL1	1.07555	6.46514	1.23462e-22	5.65766e-21	BCORL1
CYP26B1	4.55926	-0.434812	1.24674e-22	5.69789e-21	CYP26B1
ADGRG4	-3.3683	0.631438	1.56858e-22	7.14963e-21	ADGRG4
MAGEL2	3.83399	-0.280686	1.81625e-22	8.25645e-21	MAGEL2
MVP	2.07185	2.18101	1.84184e-22	8.35047e-21	MVP
RLBP1	2.32653	1.13575	1.9361e-22	8.75458e-21	RLBP1
ENSG00000268173	-2.21337	1.56412	1.96988e-22	8.88375e-21	ENSG00000268173
UMODL1	3.70332	-0.2082	2.23863e-22	1.00691e-20	UMODL1
FREM1	-1.51354	3.22543	2.36072e-22	1.05903e-20	FREM1
KLF5	-1.65492	2.3323	2.45187e-22	1.09703e-20	KLF5
ACSL6	1.31424	3.63758	2.48878e-22	1.11063e-20	ACSL6
SNX10	1.19334	5.7647	3.01532e-22	1.34209e-20	SNX10
GDF7	2.3194	1.18761	3.03775e-22	1.34856e-20	GDF7
MAOB	1.35728	3.6102	3.6169e-22	1.60149e-20	MAOB
ABCG1	4.00783	-0.247073	3.75375e-22	1.65778e-20	ABCG1
LONRF2	-1.11404	5.22505	3.97424e-22	1.75062e-20	LONRF2
NEDD9	-1.43361	3.62892	4.48966e-22	1.97256e-20	NEDD9
PLA2G4A	1.37907	3.93479	6.21635e-22	2.72417e-20	PLA2G4A
ADSS1	2.15321	1.99335	7.54152e-22	3.29642e-20	ADSS1
CCDC9B	-1.61832	3.28661	7.56339e-22	3.29752e-20	CCDC9B
TRIM22	-4.42545	-0.236931	8.90393e-22	3.87208e-20	TRIM22
ZDHHC22	1.02939	7.26836	9.77165e-22	4.23861e-20	ZDHHC22
RWDD2B	-1.32792	3.66583	1.06176e-21	4.59387e-20	RWDD2B
RASA4	1.59953	5.24907	1.09465e-21	4.72417e-20	RASA4
DOC2A	1.34611	3.5953	1.23859e-21	5.33186e-20	DOC2A
LAMC3	-1.5681	3.73471	1.31263e-21	5.63639e-20	LAMC3
FBN2	-1.26231	4.56611	1.68514e-21	7.21773e-20	FBN2
EFNA2	1.60964	3.40244	1.77232e-21	7.57212e-20	EFNA2
KIF19	5.01943	-0.451357	2.90053e-21	1.23613e-19	KIF19
ADAM11	1.2637	5.26353	2.98375e-21	1.26843e-19	ADAM11
DTX1	1.72393	2.55593	3.62716e-21	1.53811e-19	DTX1
GLIS1	-4.44505	-0.722912	3.66625e-21	1.55083e-19	GLIS1
CACNA1H	1.38617	7.05193	3.99031e-21	1.68373e-19	CACNA1H
STK17A	-1.04658	5.5939	4.94077e-21	2.07964e-19	STK17A
CYTIP	-7.91785	-1.24571	5.61801e-21	2.35887e-19	CYTIP
NEURL1	1.61157	2.74871	5.82803e-21	2.44104e-19	NEURL1
MMEL1	2.54925	1.36508	6.03458e-21	2.52136e-19	MMEL1
ASB9	-3.31366	-0.0108145	6.34726e-21	2.64552e-19	ASB9
PTGDS	2.51209	1.60244	7.29775e-21	3.03426e-19	PTGDS
ADRA1A	-7.89592	-1.26979	8.94468e-21	3.70998e-19	ADRA1A
DDR2	-1.34756	3.44796	9.87193e-21	4.08463e-19	DDR2
TNFAIP3	-2.73095	0.433464	1.06088e-20	4.3789e-19	TNFAIP3
UNC5C	-3.74252	-0.349908	1.08541e-20	4.4693e-19	UNC5C
CMTM5	3.41781	-0.0113509	1.11933e-20	4.59205e-19	CMTM5
MT1H	-3.36332	0.0907524	1.1206e-20	4.59205e-19	MT1H
ARSJ	-1.4944	2.92581	1.17077e-20	4.78613e-19	ARSJ
PXDN	-1.3071	4.15754	1.22579e-20	4.99905e-19	PXDN
PDGFA	1.62858	2.63224	1.23787e-20	5.03625e-19	PDGFA
GLCCI1	1.00126	7.79999	1.25111e-20	5.07801e-19	GLCCI1
SLC38A1	-1.14349	7.27013	1.26186e-20	5.10948e-19	SLC38A1
SYN3	1.36894	3.26378	1.28981e-20	5.21026e-19	SYN3
TIAM2	-1.12021	4.99268	1.32888e-20	5.35542e-19	TIAM2
GNAI1	1.26527	3.97557	1.37673e-20	5.53515e-19	GNAI1
NLRP2	-7.87364	-1.28543	1.39132e-20	5.58066e-19	NLRP2
GJB1	2.22574	1.09234	1.62852e-20	6.51676e-19	GJB1
UBE2E2	1.06332	4.75737	1.70696e-20	6.81465e-19	UBE2E2
EFR3A	-1.25728	5.26295	1.87328e-20	7.46118e-19	EFR3A
GFPT2	1.05427	4.67577	1.9166e-20	7.61592e-19	GFPT2
KLRC4	5.78314	-0.834804	1.97633e-20	7.83502e-19	KLRC4
APOE	1.70994	3.63349	2.1338e-20	8.43965e-19	APOE
HAPLN2	3.60385	0.509271	2.34759e-20	9.26373e-19	HAPLN2
ENPP6	4.26189	-0.545647	2.48432e-20	9.78064e-19	ENPP6
GLMP	-1.36631	3.24973	3.00072e-20	1.17865e-18	GLMP
ASXL3	2.5177	1.34038	3.17568e-20	1.2445e-18	ASXL3
PLCH1	-1.18703	4.3454	4.39185e-20	1.71715e-18	PLCH1
ASIC4	1.30433	6.57277	4.6272e-20	1.80503e-18	ASIC4
POMGNT2	1.00483	6.39472	5.18433e-20	2.01775e-18	POMGNT2
CHL1	-1.13546	6.44021	5.69081e-20	2.2048e-18	CHL1
RASA4B	1.56119	4.369	6.08152e-20	2.35083e-18	RASA4B
PAK6	1.8273	1.80469	7.95097e-20	3.06652e-18	PAK6
FRY	1.40442	3.67334	8.48417e-20	3.26478e-18	FRY
ERRFI1	-1.04153	6.31836	9.27862e-20	3.56244e-18	ERRFI1
ENSG00000231977	2.70725	0.333112	9.71757e-20	3.7226e-18	ENSG00000231977
GPR173	1.0511	5.48044	1.14586e-19	4.36989e-18	GPR173
SHD	1.55556	5.05515	1.16273e-19	4.42435e-18	SHD
SUSD4	5.58548	-1.02038	1.28374e-19	4.87392e-18	SUSD4
SYNDIG1	2.53337	0.373411	1.36022e-19	5.15281e-18	SYNDIG1
SLFN12	-1.7175	2.32247	1.73554e-19	6.56003e-18	SLFN12
GASK1A	1.52731	2.65759	1.75206e-19	6.60781e-18	GASK1A
DLG4	1.08456	5.82715	1.75636e-19	6.60942e-18	DLG4
HPCAL4	2.06421	1.58625	1.80309e-19	6.77033e-18	HPCAL4
GACAT3	-1.33827	3.95883	1.84906e-19	6.92769e-18	GACAT3
ATP2A3	1.47493	4.22053	1.94374e-19	7.26643e-18	ATP2A3
BTBD19	-1.9101	2.27209	2.0327e-19	7.58235e-18	BTBD19
TAC3	-2.07557	1.29141	2.09346e-19	7.79197e-18	TAC3
CAMKK1	1.22217	4.11993	2.60121e-19	9.66073e-18	CAMKK1
LRATD1	1.12609	4.06076	2.70565e-19	1.00268e-17	LRATD1
SYNGR3	1.68541	2.49827	3.08434e-19	1.14054e-17	SYNGR3
ENTREP2	3.71823	-0.605036	3.43847e-19	1.266e-17	ENTREP2
JDP2	1.17677	4.16193	3.92854e-19	1.44331e-17	JDP2
SYT7	1.27863	3.5257	3.9976e-19	1.46553e-17	SYT7
HIVEP2	-1.62964	3.19509	4.00651e-19	1.46564e-17	HIVEP2
TCTA	-1.09838	4.204	4.24674e-19	1.5502e-17	TCTA
VWA5B1	2.4712	0.383863	4.37338e-19	1.59301e-17	VWA5B1
ENSG00000287725	1.93208	1.43179	4.38676e-19	1.59448e-17	ENSG00000287725
ENSG00000255641	6.07249	-1.28997	4.6756e-19	1.69225e-17	ENSG00000255641
NELL2	-1.7199	1.85408	5.23215e-19	1.88967e-17	NELL2
FOXF2	3.15309	0.0109828	5.64607e-19	2.03485e-17	FOXF2
ENSG00000258311	-1.49718	2.71881	6.1158e-19	2.19486e-17	ENSG00000258311
ENSG00000291250	1.98991	2.10125	6.18953e-19	2.21666e-17	ENSG00000291250
CHN2	-2.9834	-0.128668	6.2538e-19	2.23498e-17	CHN2
SFXN3	1.04512	4.74514	6.37049e-19	2.27192e-17	SFXN3
ENSG00000261829	2.36042	0.488617	6.87448e-19	2.44654e-17	ENSG00000261829
GPR155	1.09086	6.21825	7.16205e-19	2.54357e-17	GPR155
HES7	2.85654	1.18742	7.43952e-19	2.63662e-17	HES7
ELAVL4	1.05697	5.22565	7.54516e-19	2.66851e-17	ELAVL4
SRPX2	-1.65507	1.79573	8.00881e-19	2.82663e-17	SRPX2
PPFIA2	-7.7948	-1.36444	8.49318e-19	2.99139e-17	PPFIA2
ANK1	-1.59012	2.22899	9.20451e-19	3.23524e-17	ANK1
LONRF3	1.71061	2.03243	9.61271e-19	3.37177e-17	LONRF3
PLPPR3	2.96444	1.28064	1.07871e-18	3.77594e-17	PLPPR3
MT3	2.30967	1.08835	1.10469e-18	3.85895e-17	MT3
HMX3	-3.7808	-0.296953	1.12512e-18	3.92229e-17	HMX3
BHLHE41	1.99491	1.32478	1.1501e-18	4.00117e-17	BHLHE41
BCAM	1.36684	4.81952	1.18651e-18	4.11945e-17	BCAM
C1QL1	1.26627	4.28272	1.50026e-18	5.19815e-17	C1QL1
FAM89A	2.36143	0.421146	1.61347e-18	5.57907e-17	FAM89A
PLK2	-1.02015	4.90134	1.75797e-18	6.06642e-17	PLK2
LRFN1	1.28077	5.22057	1.8172e-18	6.24552e-17	LRFN1
ATP2B3	-1.79551	1.88493	1.82612e-18	6.26355e-17	ATP2B3
CHD3	-1.05365	6.32525	1.94433e-18	6.65562e-17	CHD3
SNX32	1.46946	3.51165	2.13773e-18	7.30298e-17	SNX32
CSPG4	1.2904	8.64896	2.19343e-18	7.47829e-17	CSPG4
CTSS	-4.06922	-0.682797	2.25897e-18	7.68636e-17	CTSS
LINC02458	-4.56543	-0.838932	2.45715e-18	8.34404e-17	LINC02458
ADA	1.08611	5.2371	2.69479e-18	9.13281e-17	ADA
PRLR	-2.56581	0.164406	2.83079e-18	9.57468e-17	PRLR
ENSG00000291189	2.61124	0.180591	2.87833e-18	9.71621e-17	ENSG00000291189
EMILIN2	2.38197	0.549882	2.99599e-18	1.00934e-16	EMILIN2
IGFBPL1	1.00747	5.66691	3.26593e-18	1.09811e-16	IGFBPL1
SPON1	4.09719	-0.513623	3.41516e-18	1.14603e-16	SPON1
HTR6	2.17698	0.835467	4.28797e-18	1.43609e-16	HTR6
GRIA1	-1.37659	3.22174	4.62636e-18	1.54638e-16	GRIA1
GDPD5	1.73977	2.03888	4.73631e-18	1.58004e-16	GDPD5
ST8SIA1	1.02033	5.1214	4.78858e-18	1.59435e-16	ST8SIA1
TSPOAP1	1.71688	2.30561	5.06134e-18	1.68188e-16	TSPOAP1
BMX	-3.86682	-0.715427	5.23555e-18	1.73639e-16	BMX
OTULINL	-1.63762	2.176	5.27321e-18	1.74548e-16	OTULINL
RASAL1	4.17424	-0.785169	6.6581e-18	2.19537e-16	RASAL1
SLC10A4	-1.04963	4.16726	6.82199e-18	2.24507e-16	SLC10A4
CYB561	-1.20977	3.90019	6.90255e-18	2.2672e-16	CYB561
SCN9A	-5.9721	-1.36588	9.16878e-18	3.00577e-16	SCN9A
ELAPOR2	1.49415	2.90745	9.42442e-18	3.08365e-16	ELAPOR2
TBX21	2.75682	0.0490408	1.04902e-17	3.4258e-16	TBX21
LDAF1	1.10042	3.83432	1.15484e-17	3.76416e-16	LDAF1
COL8A1	-5.46179	-1.1024	1.20849e-17	3.93152e-16	COL8A1
DNAH10OS	1.50294	2.74275	1.4732e-17	4.78357e-16	DNAH10OS
ARHGAP22	1.30037	4.08204	1.49117e-17	4.83271e-16	ARHGAP22
LINGO1	1.02965	7.35997	1.4969e-17	4.84206e-16	LINGO1
ID4	1.00706	5.1744	1.59526e-17	5.15046e-16	ID4
OLFML2A	1.30423	3.4205	1.62746e-17	5.24449e-16	OLFML2A
NXPH4	1.13653	3.91742	1.86865e-17	6.01035e-16	NXPH4
NKD1	1.08196	5.90256	2.09596e-17	6.72879e-16	NKD1
GALNT7	-1.03083	5.37521	2.12081e-17	6.79577e-16	GALNT7
KCNN1	2.36166	0.636961	2.13733e-17	6.83583e-16	KCNN1
N4BP3	1.45811	2.8682	2.15656e-17	6.88445e-16	N4BP3
LRP1	1.36705	8.77224	2.31655e-17	7.38135e-16	LRP1
ITPR3	-2.15061	1.13847	2.36153e-17	7.51063e-16	ITPR3
LTBP1	-1.02262	6.53383	2.90839e-17	9.22107e-16	LTBP1
ZFYVE28	1.43386	3.15383	2.91015e-17	9.22107e-16	ZFYVE28
ATP2B4	1.05962	6.81342	2.93583e-17	9.28518e-16	ATP2B4
SLC2A4	1.20633	3.91899	3.07413e-17	9.68664e-16	SLC2A4
PAIP2B	1.29271	3.41924	3.26257e-17	1.02615e-15	PAIP2B
SYTL4	1.25431	3.22853	3.29674e-17	1.03498e-15	SYTL4
FOXP1	-1.24025	4.34869	3.45347e-17	1.08219e-15	FOXP1
HPCA	1.38924	3.14095	3.65988e-17	1.14477e-15	HPCA
PTGER4	-7.60113	-1.52062	3.67601e-17	1.14771e-15	PTGER4
VASH1	1.09878	7.78325	4.2673e-17	1.32988e-15	VASH1
PSD2	1.93568	1.67209	4.48151e-17	1.39409e-15	PSD2
EMID1	1.4887	3.28104	4.78074e-17	1.48447e-15	EMID1
NRXN3	-3.74966	-0.686377	5.26291e-17	1.62825e-15	NRXN3
CRYL1	1.08443	3.78121	6.64589e-17	2.04869e-15	CRYL1
STAG1	-1.0533	5.39034	7.83496e-17	2.41088e-15	STAG1
GCK	1.98132	0.775314	1.03698e-16	3.17369e-15	GCK
ASGR1	1.85552	1.26106	1.03896e-16	3.17403e-15	ASGR1
SLCO1C1	-1.99059	0.878208	1.16655e-16	3.55747e-15	SLCO1C1
SYNGR1	1.05886	6.03219	1.27123e-16	3.86975e-15	SYNGR1
FAM13B	-1.01297	4.74911	1.45258e-16	4.41391e-15	FAM13B
CCDC184	1.61936	2.04886	1.5083e-16	4.57508e-15	CCDC184
ZNF843	2.51474	0.0321127	1.60012e-16	4.84499e-15	ZNF843
IQGAP1	-1.06536	6.52103	1.61474e-16	4.88057e-15	IQGAP1
CHRND	2.22169	0.340609	1.75618e-16	5.29869e-15	CHRND
PIGW	-1.0503	3.99394	1.85611e-16	5.58043e-15	PIGW
PLEKHG1	-1.07886	4.48654	2.07683e-16	6.21119e-15	PLEKHG1
C10orf90	1.7098	1.65699	2.14775e-16	6.41204e-15	C10orf90
CA9	2.09425	1.12358	2.32416e-16	6.91448e-15	CA9
NPR3	-1.28764	2.82129	2.48534e-16	7.38112e-15	NPR3
RTN4R	1.07378	5.46752	2.56134e-16	7.5936e-15	RTN4R
DLL1	1.23368	6.21686	2.60923e-16	7.72214e-15	DLL1
GRIA2	1.13117	5.71709	2.90637e-16	8.57178e-15	GRIA2
EFNA1	1.32531	4.44003	3.05595e-16	8.98185e-15	EFNA1
GASK1B-AS1	-7.47276	-1.63462	3.16082e-16	9.2741e-15	GASK1B-AS1
ABCG4	2.02754	0.984541	3.44906e-16	1.00851e-14	ABCG4
FAM111B	-1.1796	4.20167	3.5065e-16	1.02355e-14	FAM111B
GLYCTK	-2.21272	0.928626	3.52647e-16	1.02762e-14	GLYCTK
ENSG00000261959	2.12174	0.998537	3.63389e-16	1.05711e-14	ENSG00000261959
KCNIP3	1.0537	5.10272	3.83839e-16	1.1147e-14	KCNIP3
RPS10-NUDT3	2.97639	1.0301	3.88353e-16	1.12589e-14	RPS10-NUDT3
FGD3	1.34621	2.45055	3.90461e-16	1.13008e-14	FGD3
STX1B	1.02636	4.93255	3.92314e-16	1.13352e-14	STX1B
FN1	-1.00262	6.03115	4.0571e-16	1.17024e-14	FN1
FIRRE	1.59533	2.45105	4.62433e-16	1.32712e-14	FIRRE
ARSB	-1.0893	4.22872	4.71312e-16	1.34806e-14	ARSB
ENSG00000296202	-5.78892	-1.51897	5.21809e-16	1.48502e-14	ENSG00000296202
KIRREL2	2.40026	0.564637	5.23798e-16	1.4882e-14	KIRREL2
L1CAM	1.01157	8.74494	5.90822e-16	1.67305e-14	L1CAM
SLC24A3	4.54186	-1.15328	6.23881e-16	1.76373e-14	SLC24A3
NT5M	1.19228	4.15352	6.41191e-16	1.80967e-14	NT5M
MFAP4	1.60948	1.49821	6.80479e-16	1.91738e-14	MFAP4
SMIM10L2A	1.43114	2.62441	6.85447e-16	1.92819e-14	SMIM10L2A
ACTC1	1.75907	1.05075	7.26922e-16	2.03813e-14	ACTC1
PRRX1	-1.30609	3.04661	7.58938e-16	2.1244e-14	PRRX1
HRK	1.40551	2.33809	8.06498e-16	2.25383e-14	HRK
SSTR2	2.31278	0.745308	8.11909e-16	2.26524e-14	SSTR2
LCNL1	2.68963	1.40791	9.14866e-16	2.54416e-14	LCNL1
SLC43A3	3.2786	-0.588773	9.62889e-16	2.67335e-14	SLC43A3
KIAA1614	-1.33329	3.03932	9.80536e-16	2.71792e-14	KIAA1614
APOBEC3B	-1.18492	3.11228	1.00385e-15	2.77801e-14	APOBEC3B
ELFN1	3.08746	-0.580323	1.01512e-15	2.80466e-14	ELFN1
SOX4	1.02471	8.12975	1.06594e-15	2.94029e-14	SOX4
ZFHX3	-1.22839	4.60489	1.11447e-15	3.06922e-14	ZFHX3
RDH5	-2.17153	1.4834	1.13017e-15	3.10742e-14	RDH5
SH3BP2	1.04463	6.47345	1.16526e-15	3.19873e-14	SH3BP2
FOSL1	-1.18538	3.11903	1.33775e-15	3.66634e-14	FOSL1
ANKS1B	2.12877	0.377595	1.56341e-15	4.27106e-14	ANKS1B
MRO	1.92062	0.869926	1.58086e-15	4.31182e-14	MRO
GRPR	-2.0907	0.387213	1.609e-15	4.38157e-14	GRPR
PIP5K1B	-1.69802	1.74545	1.73794e-15	4.72515e-14	PIP5K1B
SEMA4G	1.00271	3.92651	1.7423e-15	4.72944e-14	SEMA4G
SYT16	1.72552	1.79214	1.77278e-15	4.80455e-14	SYT16
SOX8	1.16822	7.74783	1.93025e-15	5.223e-14	SOX8
SPTBN4	1.57652	2.27518	2.00849e-15	5.4261e-14	SPTBN4
C1QTNF4	2.4043	1.62118	2.2046e-15	5.94649e-14	C1QTNF4
SFXN2	-1.13905	3.52447	2.26746e-15	6.10638e-14	SFXN2
SH3TC1	-2.86674	0.242	2.4033e-15	6.46201e-14	SH3TC1
PLPPR1	7.46874	-1.64723	2.61275e-15	7.00308e-14	PLPPR1
MTG1	-1.16645	5.12565	2.6521e-15	7.09739e-14	MTG1
KCNH3	1.70353	2.45877	2.7271e-15	7.28665e-14	KCNH3
GPC2	1.21629	7.16772	3.44591e-15	9.14991e-14	GPC2
CCN2	-1.36056	2.04687	3.47972e-15	9.22531e-14	CCN2
CFAP44	-1.11955	3.73255	3.56978e-15	9.44937e-14	CFAP44
SH3PXD2A	-1.02709	5.1727	3.62469e-15	9.57985e-14	SH3PXD2A
FZD9	1.18039	4.53403	3.93829e-15	1.03605e-13	FZD9
KLRC2	4.80331	-1.25074	4.01962e-15	1.05582e-13	KLRC2
FAM88B	-1.63718	1.85998	4.25349e-15	1.1153e-13	FAM88B
CASP7	-1.01639	4.18322	4.25917e-15	1.1153e-13	CASP7
ASMTL	1.04173	5.08107	4.65034e-15	1.21587e-13	ASMTL
TMEM121	1.38727	4.36981	4.75374e-15	1.24099e-13	TMEM121
HAPLN3	1.49604	1.78597	4.92468e-15	1.2817e-13	HAPLN3
CAMK2N1	1.14932	5.28511	5.05319e-15	1.31114e-13	CAMK2N1
LINC01551	-1.11404	3.7745	5.13498e-15	1.33033e-13	LINC01551
ECEL1	1.24465	4.86222	5.15548e-15	1.33362e-13	ECEL1
OLIG2	1.0585	7.21872	5.22745e-15	1.34814e-13	OLIG2
SOX3	1.68018	1.87791	5.37115e-15	1.38103e-13	SOX3
HSD17B6	1.47588	1.8533	5.42009e-15	1.39151e-13	HSD17B6
CHRNA7	-1.53522	1.79003	5.76144e-15	1.47692e-13	CHRNA7
ITPRIPL1	1.03362	3.82946	5.91659e-15	1.51441e-13	ITPRIPL1
HIF3A	1.83104	1.06506	6.24923e-15	1.59716e-13	HIF3A
KCNF1	1.41693	3.30155	6.5556e-15	1.67295e-13	KCNF1
TMEM200C	2.39547	0.0115237	6.74347e-15	1.71832e-13	TMEM200C
CRABP2	1.26985	3.54424	7.92988e-15	2.01762e-13	CRABP2
ENSG00000288534	1.40294	4.50296	8.02054e-15	2.03765e-13	ENSG00000288534
RGS7BP	3.53589	-0.7569	8.43071e-15	2.13866e-13	RGS7BP
LINC01322	7.45236	-1.6638	1.01171e-14	2.55885e-13	LINC01322
OPRL1	1.20698	3.29273	1.02015e-14	2.57637e-13	OPRL1
RASD2	1.17735	3.51873	1.1392e-14	2.87277e-13	RASD2
MAOA	1.01558	4.49744	1.15236e-14	2.90165e-13	MAOA
APOBEC3C	-1.20871	2.86115	1.22112e-14	3.06575e-13	APOBEC3C
FBN3	2.39697	0.660914	1.30462e-14	3.27057e-13	FBN3
OSMR	-1.02702	4.76152	1.39037e-14	3.48041e-13	OSMR
ST8SIA3	-1.32174	2.99396	1.42242e-14	3.55542e-13	ST8SIA3
IRX1	1.45532	4.44083	1.54115e-14	3.84093e-13	IRX1
LMF1	1.01682	5.04165	1.94363e-14	4.8299e-13	LMF1
AIFM2	1.09354	3.46928	1.99212e-14	4.94319e-13	AIFM2
C17orf113	1.34574	1.96978	2.18987e-14	5.42597e-13	C17orf113
ENSG00000284691	1.3501	3.12645	2.23212e-14	5.52264e-13	ENSG00000284691
CAVIN2	-5.01817	-1.50265	2.23749e-14	5.5279e-13	CAVIN2
ZNF544	-1.73629	1.28484	2.29084e-14	5.64804e-13	ZNF544
TFEB	1.23483	3.28822	2.29274e-14	5.64804e-13	TFEB
NOTUM	2.50434	0.63746	2.32492e-14	5.71904e-13	NOTUM
PCDHGB5	1.21552	2.96836	2.58679e-14	6.3449e-13	PCDHGB5
ADM	1.87708	0.797007	2.73431e-14	6.6971e-13	ADM
LHFPL4	1.00774	5.36349	2.76299e-14	6.75762e-13	LHFPL4
ADGRA1-AS1	2.62635	-0.195402	2.89074e-14	7.04985e-13	ADGRA1-AS1
NSG1	1.32361	2.37813	2.9e-14	7.06233e-13	NSG1
GFAP	-1.0817	6.31921	2.92462e-14	7.11212e-13	GFAP
SLC9A5	1.60966	2.94474	2.99101e-14	7.26321e-13	SLC9A5
GIMAP1	4.43318	-1.22894	3.00583e-14	7.28883e-13	GIMAP1
TESC	1.83177	1.38901	3.0139e-14	7.29801e-13	TESC
ENSG00000293404	3.75179	-1.12896	3.1363e-14	7.58363e-13	ENSG00000293404
CHST9	2.71461	0.0876917	3.15171e-14	7.60819e-13	CHST9
ACHE	1.94834	1.77832	3.15539e-14	7.60819e-13	ACHE
DPYD	-1.00256	5.13838	3.18605e-14	7.67126e-13	DPYD
INSM2	-2.01654	0.376803	3.19255e-14	7.67607e-13	INSM2
TMEM45A	2.45738	-0.195367	3.31203e-14	7.95213e-13	TMEM45A
CCDC177	-1.71751	2.10413	3.84874e-14	9.21482e-13	CCDC177
TNFSF4	-1.31781	2.39812	3.87764e-14	9.27099e-13	TNFSF4
ISLR	-3.54336	-0.871275	3.8875e-14	9.28153e-13	ISLR
GPR45	2.89795	-0.515395	4.17559e-14	9.94153e-13	GPR45
FMN1	-1.67295	1.4755	4.60124e-14	1.08941e-12	FMN1
RPH3A	-1.45024	1.7712	5.16742e-14	1.22176e-12	RPH3A
GNG11	-1.36779	1.90996	5.6413e-14	1.33196e-12	GNG11
PPP1R16B	2.52039	-0.370442	5.6586e-14	1.33419e-12	PPP1R16B
GRAMD1B	1.69567	1.13879	5.71446e-14	1.34365e-12	GRAMD1B
CXCL11	-5.03668	-1.48675	6.26944e-14	1.46806e-12	CXCL11
ARHGAP20	1.3604	3.14495	6.28601e-14	1.46993e-12	ARHGAP20
ENSG00000277270	-2.63136	-0.135494	6.47599e-14	1.51228e-12	ENSG00000277270
STS	-1.1539	3.82172	7.15193e-14	1.66102e-12	STS
SPOCD1	-2.95151	-0.526396	7.25236e-14	1.68205e-12	SPOCD1
PAMR1	2.69681	-0.192739	7.30735e-14	1.69021e-12	PAMR1
MYBPC1	-4.35423	-1.2776	7.35264e-14	1.69838e-12	MYBPC1
FRZB	-1.49028	1.55724	7.75528e-14	1.78896e-12	FRZB
C1QL4	1.27401	4.40386	8.35595e-14	1.92232e-12	C1QL4
ZNF467	1.95643	0.716932	8.93774e-14	2.05063e-12	ZNF467
MAP7	-2.55265	0.26683	9.28553e-14	2.12756e-12	MAP7
BCAS1	-2.2656	0.661542	9.36319e-14	2.14247e-12	BCAS1
C4orf19	-1.34977	1.9763	1.02846e-13	2.35015e-12	C4orf19
TMBIM1	-1.33703	1.95311	1.058e-13	2.41442e-12	TMBIM1
PLEKHS1	-3.97702	-1.35247	1.25255e-13	2.83562e-12	PLEKHS1
ANKRD34A	1.13687	3.35157	1.25428e-13	2.83577e-12	ANKRD34A
TMEM130	3.4172	-1.11566	1.34621e-13	3.03556e-12	TMEM130
LRCH2	1.86484	0.760592	1.39502e-13	3.14146e-12	LRCH2
PAX6	1.16498	2.90829	1.51217e-13	3.39631e-12	PAX6
DDN	1.02583	4.81328	1.52809e-13	3.42755e-12	DDN
ZNNT1	1.81043	1.10097	1.6028e-13	3.59041e-12	ZNNT1
GAL3ST1	3.14016	-0.682281	1.69462e-13	3.7911e-12	GAL3ST1
CCDC150	-1.33267	3.02918	1.74604e-13	3.89591e-12	CCDC150
TMEM151A	1.54146	1.43392	1.81021e-13	4.02854e-12	TMEM151A
PRSS23	-1.28717	2.29444	1.8651e-13	4.14529e-12	PRSS23
ADAMTS8	2.59976	0.189065	1.9655e-13	4.36274e-12	ADAMTS8
HOXB2	-1.46552	2.55772	2.3467e-13	5.16851e-12	HOXB2
SYT15-AS1	4.85865	-1.64915	2.36289e-13	5.19744e-12	SYT15-AS1
HID1	1.22396	3.33311	2.37105e-13	5.20868e-12	HID1
RAB3IL1	1.17026	3.56385	2.3792e-13	5.21985e-12	RAB3IL1
USP43	1.29178	2.58062	2.58891e-13	5.67265e-12	USP43
CEACAM1	-7.23113	-1.8524	2.88318e-13	6.30931e-12	CEACAM1
ABCC3	-2.18892	0.0513604	3.37614e-13	7.34095e-12	ABCC3
CDKN1C	1.85642	5.06611	3.40647e-13	7.39745e-12	CDKN1C
TNFRSF1B	1.23372	2.55667	3.72623e-13	8.06104e-12	TNFRSF1B
CREB3L1	1.37368	3.18133	3.76982e-13	8.14502e-12	CREB3L1
ENSG00000250644	1.51113	3.87383	3.88355e-13	8.38011e-12	ENSG00000250644
VWA5A	-3.02605	-0.951235	3.94581e-13	8.50369e-12	VWA5A
PGF	1.04369	3.81036	4.04461e-13	8.69465e-12	PGF
PPCDC	-1.36408	1.98877	4.30978e-13	9.22975e-12	PPCDC
TRIM7	1.90012	0.522217	4.41334e-13	9.43968e-12	TRIM7
TBX18	-7.06329	-1.9811	4.50434e-13	9.62225e-12	TBX18
NTM	1.75021	1.25879	4.56416e-13	9.73783e-12	NTM
NTSR1	1.6488	1.10571	4.63666e-13	9.88014e-12	NTSR1
UNC5B	1.29057	2.06955	4.8006e-13	1.0204e-11	UNC5B
NNMT	-3.39234	-1.11106	4.95426e-13	1.04913e-11	NNMT
PLAAT1	1.23344	2.23869	5.09745e-13	1.07812e-11	PLAAT1
C1QTNF6	-1.13234	4.05957	5.3692e-13	1.13419e-11	C1QTNF6
AOPEP	-1.11015	3.02557	5.50459e-13	1.16135e-11	AOPEP
NRXN2	1.0062	6.88799	5.54243e-13	1.16788e-11	NRXN2
CCNB3	1.00535	3.83476	5.97494e-13	1.25437e-11	CCNB3
SP140L	-1.52775	1.42351	6.57174e-13	1.37796e-11	SP140L
WNT4	2.48281	-0.357414	6.58348e-13	1.37873e-11	WNT4
NKX3-2	3.41713	-0.838757	6.64059e-13	1.38898e-11	NKX3-2
EXTL1	1.46556	1.53977	7.05256e-13	1.47335e-11	EXTL1
GAL3ST3	1.36387	2.08727	7.13226e-13	1.48817e-11	GAL3ST3
KCNMA1	-1.24835	2.80474	7.50867e-13	1.5648e-11	KCNMA1
HKDC1	-1.5306	1.30361	7.59872e-13	1.57778e-11	HKDC1
COBLL1	-1.20594	2.74154	7.65687e-13	1.58792e-11	COBLL1
RNF152	3.60624	-1.10113	8.11617e-13	1.67908e-11	RNF152
CHADL	1.72573	1.24772	8.15498e-13	1.68507e-11	CHADL
PLCXD2	1.08685	3.26625	8.49644e-13	1.75241e-11	PLCXD2
RNF208	1.17481	3.69594	8.50145e-13	1.75241e-11	RNF208
C3	-2.82113	-0.486351	9.93781e-13	2.03618e-11	C3
VWA5B2	3.29426	-0.337542	1.02849e-12	2.10223e-11	VWA5B2
ENSG00000271755	2.66267	-0.441825	1.03264e-12	2.10819e-11	ENSG00000271755
DOCK3	1.66998	0.830541	1.07209e-12	2.18351e-11	DOCK3
LRRC8C	-1.04594	3.48495	1.07489e-12	2.18659e-11	LRRC8C
OLIG1	1.17512	7.19926	1.09081e-12	2.21633e-11	OLIG1
SILC1	2.03315	0.361483	1.12265e-12	2.2756e-11	SILC1
STK32A	-1.1604	2.94268	1.14467e-12	2.312e-11	STK32A
B3GNT7	2.44529	-0.438576	1.18453e-12	2.38966e-11	B3GNT7
NRTN	3.30654	-1.06877	1.19971e-12	2.41744e-11	NRTN
SLC32A1	-1.97814	0.448776	1.20955e-12	2.43438e-11	SLC32A1
PHF24	4.49952	-1.5143	1.37085e-12	2.74604e-11	PHF24
NRIP3	1.1608	2.83377	1.47881e-12	2.95537e-11	NRIP3
CXCL9	-7.32491	-1.75983	1.66927e-12	3.3321e-11	CXCL9
SYTL5	-1.74412	0.757737	1.69337e-12	3.37625e-11	SYTL5
SMPDL3A	-1.48073	1.92698	1.8129e-12	3.60613e-11	SMPDL3A
PRRT4	1.21255	4.9924	2.05572e-12	4.07897e-11	PRRT4
RGCC	2.53754	-0.325588	2.05779e-12	4.07897e-11	RGCC
ICOSLG	-4.55876	-1.43143	2.09076e-12	4.13951e-11	ICOSLG
LDLRAD4	1.00165	4.03252	2.18064e-12	4.30248e-11	LDLRAD4
INPP5D	-2.77446	-0.738372	2.2074e-12	4.35023e-11	INPP5D
ANKFN1	1.04802	3.01376	2.22759e-12	4.3799e-11	ANKFN1
PRR5	2.41253	0.382971	2.26876e-12	4.4557e-11	PRR5
ENSG00000287766	2.61633	-0.672901	2.35805e-12	4.62042e-11	ENSG00000287766
GAS6	1.10723	5.55735	2.44486e-12	4.77954e-11	GAS6
FHL2	-1.13279	2.35235	2.45596e-12	4.79573e-11	FHL2
SNPH	1.64289	1.10425	2.48724e-12	4.85125e-11	SNPH
PSD	1.15092	5.33331	2.61488e-12	5.08858e-11	PSD
CREG2	3.61103	-1.26882	2.65119e-12	5.14747e-11	CREG2
SPP1	-2.00944	0.367429	2.70412e-12	5.24428e-11	SPP1
CDH10	2.4819	-0.506349	2.75092e-12	5.32896e-11	CDH10
SPTB	2.61961	-0.621651	2.75593e-12	5.33262e-11	SPTB
FNDC4	1.08964	3.96267	2.88228e-12	5.57077e-11	FNDC4
SPACDR	1.41034	1.88049	3.02211e-12	5.83076e-11	SPACDR
ADAMTS10	1.23281	5.11609	3.02364e-12	5.83076e-11	ADAMTS10
IFIT3	-1.38591	1.94874	3.50213e-12	6.73065e-11	IFIT3
GBP3	-4.93387	-1.59322	3.76026e-12	7.21047e-11	GBP3
PLCD1	1.18429	3.15133	3.80877e-12	7.2953e-11	PLCD1
ENSG00000290952	-7.11703	-1.94288	3.84276e-12	7.35213e-11	ENSG00000290952
PDCD6IP-DT	-2.4125	-0.22502	3.96253e-12	7.57278e-11	PDCD6IP-DT
GRB14	1.41308	2.07626	4.30037e-12	8.18175e-11	GRB14
GRIA4	2.73926	-0.70745	4.60331e-12	8.74833e-11	GRIA4
RAB27B	1.58908	1.84632	4.63644e-12	8.80149e-11	RAB27B
SGMS2	-5.45931	-1.8124	4.76663e-12	9.03858e-11	SGMS2
PALMD	2.27059	-0.0983938	4.78407e-12	9.06156e-11	PALMD
FAM181B	1.22667	6.04299	4.98966e-12	9.44048e-11	FAM181B
SLC30A3	2.79907	-0.249498	5.12702e-12	9.67889e-11	SLC30A3
ENSG00000277400	1.16217	3.08176	5.30229e-12	9.99868e-11	ENSG00000277400
PDZD7	1.64008	0.809297	5.71751e-12	1.07579e-10	PDZD7
MOXD1	-1.1478	2.52521	5.81776e-12	1.09344e-10	MOXD1
OBSCN-AS1	2.22511	-0.0220427	6.32044e-12	1.18661e-10	OBSCN-AS1
ENSG00000280441	-1.28968	2.57885	7.14371e-12	1.33823e-10	ENSG00000280441
ISM2	2.5466	-0.553076	7.21896e-12	1.34989e-10	ISM2
ERFE	1.0857	2.83041	7.25804e-12	1.35518e-10	ERFE
TIMP4	1.62061	1.6528	7.65621e-12	1.42796e-10	TIMP4
C2orf74-AS1	-1.6232	0.90776	7.8035e-12	1.45225e-10	C2orf74-AS1
BTC	-6.89942	-2.11735	7.91195e-12	1.47083e-10	BTC
ASB16-AS1	-1.27237	2.83042	7.9263e-12	1.47189e-10	ASB16-AS1
OBSCN	1.0829	3.32326	8.16712e-12	1.51331e-10	OBSCN
OTUD7A	1.3989	1.52727	8.32593e-12	1.54106e-10	OTUD7A
DNAJC30	-1.06898	3.14105	9.19298e-12	1.69602e-10	DNAJC30
ADAMTS14	-1.17885	3.19325	9.98977e-12	1.83508e-10	ADAMTS14
SLC8A2	1.52194	2.07111	1.00806e-11	1.84977e-10	SLC8A2
DBP	1.50672	1.66627	1.05052e-11	1.92355e-10	DBP
RASGEF1C	1.41024	1.25207	1.12048e-11	2.04287e-10	RASGEF1C
AQP1	-1.02474	3.20762	1.13282e-11	2.05971e-10	AQP1
TTC9	1.16693	2.4647	1.27651e-11	2.31743e-10	TTC9
DACT3	1.05757	5.54444	1.33648e-11	2.42371e-10	DACT3
CRYAB	-1.04434	3.53905	1.34515e-11	2.43685e-10	CRYAB
WNK4	1.76769	0.408306	1.38377e-11	2.50416e-10	WNK4
PCSK1N	1.27006	5.80822	1.50874e-11	2.71876e-10	PCSK1N
SSTR3	2.60283	-0.692139	1.6577e-11	2.98403e-10	SSTR3
NGEF	1.30171	2.50775	1.68115e-11	3.02305e-10	NGEF
EML2	1.04508	3.85721	1.70639e-11	3.06199e-10	EML2
TMEM167B-DT	-2.17512	-0.11273	1.81844e-11	3.25277e-10	TMEM167B-DT
FNDC11	1.78451	1.16326	2.134e-11	3.80129e-10	FNDC11
ARID3B	-1.23471	2.05778	2.21193e-11	3.93188e-10	ARID3B
MPPED2	4.34866	-1.64797	2.2161e-11	3.93519e-10	MPPED2
GALNT12	1.32851	1.43756	2.7376e-11	4.84107e-10	GALNT12
SAMD14	1.08585	3.97345	2.87525e-11	5.07396e-10	SAMD14
CABP1	1.59082	1.18788	3.17388e-11	5.57785e-10	CABP1
ENSG00000293413	1.67379	2.49386	3.4304e-11	6.00391e-10	ENSG00000293413
ZFY	-1.07597	3.3934	3.71259e-11	6.46504e-10	ZFY
EXO5	-1.45186	1.27258	3.71284e-11	6.46504e-10	EXO5
JAK3	1.70739	0.38127	3.82951e-11	6.66139e-10	JAK3
SOCS2	-2.3761	-0.568345	3.92663e-11	6.82337e-10	SOCS2
ENSG00000288623	6.94951	-2.08579	3.98999e-11	6.92512e-10	ENSG00000288623
KLHL32	1.58106	0.786889	4.65956e-11	8.03962e-10	KLHL32
ADAMTSL1	-2.72694	-0.928277	4.7692e-11	8.22049e-10	ADAMTSL1
SERPINB8	-1.93227	0.247635	4.7839e-11	8.22918e-10	SERPINB8
ERVK-28	6.77561	-2.22222	4.85675e-11	8.34606e-10	ERVK-28
SCRT1	1.32017	3.26947	5.18114e-11	8.88561e-10	SCRT1
SLC27A2	3.50247	-1.54811	5.26515e-11	9.01154e-10	SLC27A2
DOK6	1.04635	3.00693	5.33707e-11	9.11633e-10	DOK6
NFKBIZ	-1.29973	1.93738	5.55738e-11	9.48315e-10	NFKBIZ
YBX2	1.36315	2.00493	5.709e-11	9.73214e-10	YBX2
ENSG00000255745	-5.17439	-2.02718	5.72442e-11	9.74868e-10	ENSG00000255745
SAMD15	-1.93645	0.390772	5.75966e-11	9.7989e-10	SAMD15
HVCN1	1.82812	0.0809633	5.98959e-11	1.017e-09	HVCN1
AMDHD2	-1.10858	4.52545	5.98971e-11	1.017e-09	AMDHD2
DNAH2	2.53418	-0.620302	6.02417e-11	1.02183e-09	DNAH2
ENSG00000299324	-2.44585	0.0565089	6.24918e-11	1.05894e-09	ENSG00000299324
HS3ST3B1	-2.0552	-0.239022	6.27005e-11	1.06142e-09	HS3ST3B1
MT-CYB	-1.22951	10.8058	6.54367e-11	1.10227e-09	MT-CYB
YAP1	1.24081	1.88322	6.67643e-11	1.12353e-09	YAP1
NRAV	-1.00762	2.82453	7.00286e-11	1.17498e-09	NRAV
RASGRP2	1.35254	3.27735	7.6392e-11	1.27672e-09	RASGRP2
COL5A3	-3.90477	-1.38992	7.65297e-11	1.27777e-09	COL5A3
SHISA6	5.14303	-2.0677	8.02591e-11	1.33685e-09	SHISA6
ADRB1	1.23245	2.05376	8.03035e-11	1.33685e-09	ADRB1
LINC01896	1.10662	2.91149	8.41837e-11	1.39871e-09	LINC01896
ATP1A4	3.34132	-0.914345	9.02008e-11	1.49577e-09	ATP1A4
ALDH1A3	-2.84519	-1.10034	9.17968e-11	1.52076e-09	ALDH1A3
AKR1C1	1.89053	-0.0267785	9.2678e-11	1.53387e-09	AKR1C1
LINC00639	-1.55176	1.49735	9.42493e-11	1.55685e-09	LINC00639
CARD10	1.09706	4.30284	1.00497e-10	1.65685e-09	CARD10
SMIM38	1.98153	0.535074	1.0828e-10	1.77828e-09	SMIM38
PROB1	1.41974	2.72439	1.08962e-10	1.78775e-09	PROB1
UTRN	-3.81713	-1.4842	1.12186e-10	1.83873e-09	UTRN
COL2A1	1.32205	2.06934	1.12285e-10	1.83873e-09	COL2A1
USP9Y	-1.12503	3.59176	1.17671e-10	1.91955e-09	USP9Y
GLIDR	-1.25041	1.86717	1.19029e-10	1.93799e-09	GLIDR
KCNA3	1.2424	2.07131	1.19183e-10	1.93866e-09	KCNA3
ZNF112	-1.0536	2.45822	1.21914e-10	1.98119e-09	ZNF112
DOK3	-1.42298	1.8218	1.23391e-10	2.00328e-09	DOK3
HAS2	1.08193	2.50458	1.30883e-10	2.11887e-09	HAS2
BDH1	-1.03289	2.82077	1.35403e-10	2.18996e-09	BDH1
CASP4	-4.06612	-1.85485	1.47066e-10	2.37184e-09	CASP4
GIPR	1.83014	1.68307	1.55116e-10	2.49459e-09	GIPR
TRPM4	1.1603	2.18345	1.66656e-10	2.67513e-09	TRPM4
KLF9	1.04008	2.83265	1.70558e-10	2.73519e-09	KLF9
COL21A1	-4.43407	-1.98076	1.80211e-10	2.88196e-09	COL21A1
PPARGC1A	1.53366	0.94549	1.83034e-10	2.92152e-09	PPARGC1A
OVGP1	1.821	0.767303	1.91681e-10	3.05382e-09	OVGP1
CDH5	-1.43392	1.21726	1.92746e-10	3.06792e-09	CDH5
PRKCG	2.4909	-0.256	1.94831e-10	3.09821e-09	PRKCG
RRAS	1.32213	1.17503	1.968e-10	3.12661e-09	RRAS
CAV2	1.55816	1.50071	2.02904e-10	3.21759e-09	CAV2
VPS37D	1.0943	3.55779	2.03898e-10	3.23034e-09	VPS37D
NMNAT3	1.12608	2.13995	2.05155e-10	3.24725e-09	NMNAT3
SLC6A11	3.11741	-1.34984	2.18538e-10	3.45587e-09	SLC6A11
PARP8	3.42678	-1.59632	2.24694e-10	3.54992e-09	PARP8
POSTN	-6.72588	-2.24579	2.25109e-10	3.55318e-09	POSTN
PLLP	1.39198	1.10215	2.27799e-10	3.59232e-09	PLLP
CASQ1	-1.07613	2.31643	2.37406e-10	3.73044e-09	CASQ1
BEGAIN	1.46271	1.37259	2.42525e-10	3.80342e-09	BEGAIN
ARHGDIG	2.13614	-0.40826	2.43508e-10	3.81534e-09	ARHGDIG
PAXIP1-AS2	-1.10275	2.26911	2.52512e-10	3.94191e-09	PAXIP1-AS2
TTLL9	1.51162	0.654944	2.60708e-10	4.06242e-09	TTLL9
MIR22HG	-1.81681	1.09626	2.66501e-10	4.14512e-09	MIR22HG
AIFM3	2.24901	-0.462341	2.93741e-10	4.56048e-09	AIFM3
CALHM2	-1.32611	1.97592	3.02404e-10	4.68643e-09	CALHM2
S100A3	-3.67051	-1.61165	3.10754e-10	4.81147e-09	S100A3
F2RL1	-1.48964	1.06944	3.13268e-10	4.84599e-09	F2RL1
ENSG00000287720	3.23746	-1.40772	3.25703e-10	5.02466e-09	ENSG00000287720
C4A	1.10892	3.78315	3.27351e-10	5.04553e-09	C4A
KIF9-AS1	1.32453	1.4822	3.30088e-10	5.07853e-09	KIF9-AS1
ZNF860	-3.81941	-1.73878	3.30545e-10	5.08097e-09	ZNF860
KCNG2	4.45837	-1.97712	3.6375e-10	5.58634e-09	KCNG2
CYP27C1	1.27323	1.58787	3.70585e-10	5.6862e-09	CYP27C1
MIATNB	-1.23021	1.40952	3.71546e-10	5.69581e-09	MIATNB
BRINP3	3.31339	-1.21405	3.83299e-10	5.86544e-09	BRINP3
CDH3	3.87236	-1.69894	3.9446e-10	6.03082e-09	CDH3
FAM182B	1.07622	3.47309	3.97967e-10	6.07898e-09	FAM182B
S100A11	-1.12829	2.39672	4.3024e-10	6.54264e-09	S100A11
KIF17	1.23723	1.71234	4.38537e-10	6.66287e-09	KIF17
GAS6-AS1	-2.39338	-0.898903	4.46108e-10	6.76584e-09	GAS6-AS1
DMRT1	-6.73263	-2.26529	4.62861e-10	7.00124e-09	DMRT1
ST6GAL2	-1.64642	0.506486	4.71295e-10	7.12249e-09	ST6GAL2
TMEM74B	2.62783	-0.685718	4.91677e-10	7.41737e-09	TMEM74B
TXLNB	-1.24082	1.42411	5.43748e-10	8.1884e-09	TXLNB
C1QTNF1	-2.11251	-0.032465	5.51637e-10	8.29988e-09	C1QTNF1
DACT1	1.17971	2.20755	5.54047e-10	8.32878e-09	DACT1
ADAMTSL4	1.3586	1.14921	5.86994e-10	8.80078e-09	ADAMTSL4
JCAD	1.76603	0.451526	5.90577e-10	8.84673e-09	JCAD
EXPH5	1.42458	1.70115	5.95661e-10	8.90722e-09	EXPH5
ENSG00000294171	2.10016	4.31355	5.98293e-10	8.93874e-09	ENSG00000294171
COL15A1	3.23494	-1.56268	6.0745e-10	9.0676e-09	COL15A1
SLC12A8	-1.00592	2.8896	6.5649e-10	9.77397e-09	SLC12A8
CEACAM19	1.17071	2.35473	7.09569e-10	1.05183e-08	CEACAM19
SCGN	-1.61093	0.745542	7.38215e-10	1.09144e-08	SCGN
LRRC23	1.10892	2.27769	8.51673e-10	1.25701e-08	LRRC23
CACNB2	-1.08244	2.54227	8.67784e-10	1.27968e-08	CACNB2
FES	-1.38361	0.863623	9.83366e-10	1.44016e-08	FES
USP2-AS1	1.06378	2.07556	9.98615e-10	1.45998e-08	USP2-AS1
LHPP	1.19208	1.69471	1.01541e-09	1.48199e-08	LHPP
ZNF93	-1.04887	2.81145	1.08466e-09	1.57766e-08	ZNF93
TAS1R1	-1.16693	1.78914	1.09205e-09	1.58706e-08	TAS1R1
PITX3	4.58688	-1.87211	1.10881e-09	1.60867e-08	PITX3
FBXO32	-1.0321	2.32766	1.13767e-09	1.64774e-08	FBXO32
ENSG00000286933	-6.6163	-2.34912	1.15764e-09	1.67523e-08	ENSG00000286933
LINC02773	-4.3874	-2.02341	1.20599e-09	1.74373e-08	LINC02773
FRMPD1	2.35203	-0.592807	1.26727e-09	1.82768e-08	FRMPD1
FAM187A	3.85718	-1.32159	1.27561e-09	1.83815e-08	FAM187A
TRIM73	1.58199	1.07965	1.29817e-09	1.86909e-08	TRIM73
SULT1C4	-2.32662	-0.504232	1.44576e-09	2.06935e-08	SULT1C4
WNT2B	1.50606	0.788644	1.56511e-09	2.23829e-08	WNT2B
ESPN	1.59018	1.28825	1.5723e-09	2.24669e-08	ESPN
CD109	-3.16348	-1.44479	1.59244e-09	2.27356e-08	CD109
CHRM1	1.15791	1.99288	1.6062e-09	2.29129e-08	CHRM1
FBLN2	1.77885	0.403581	1.64335e-09	2.34071e-08	FBLN2
ENSG00000277117	-4.5656	-1.89403	1.64359e-09	2.34071e-08	ENSG00000277117
GRID2IP	1.4106	0.881189	1.70526e-09	2.42449e-08	GRID2IP
ENSG00000272822	2.28474	-0.390149	1.718e-09	2.44057e-08	ENSG00000272822
TMEM52	1.05798	2.28888	1.72858e-09	2.45354e-08	TMEM52
SH3BP5-AS1	-1.08912	2.76228	1.79369e-09	2.53751e-08	SH3BP5-AS1
ARHGAP24	-1.56648	0.930496	1.8241e-09	2.57839e-08	ARHGAP24
PLXDC2	1.51103	0.441696	2.00064e-09	2.81859e-08	PLXDC2
AGMO	-1.63011	0.359734	2.01097e-09	2.83081e-08	AGMO
IGIP	1.15237	2.35894	2.29058e-09	3.19799e-08	IGIP
SLC9A4	-3.15188	-1.19885	2.35936e-09	3.28776e-08	SLC9A4
ALDH1L1	1.4581	1.60041	2.47082e-09	3.42814e-08	ALDH1L1
SLC5A4-AS1	1.13276	2.54924	2.6331e-09	3.63159e-08	SLC5A4-AS1
ADGRE2	3.63521	-1.86775	2.69432e-09	3.71302e-08	ADGRE2
LINC02487	-1.23844	1.22653	2.7719e-09	3.81377e-08	LINC02487
IFITM1	-3.42776	-1.38699	3.08309e-09	4.21809e-08	IFITM1
SLC26A4-AS1	1.68484	0.0140544	3.16036e-09	4.31688e-08	SLC26A4-AS1
EDA	2.15969	-0.711852	3.21051e-09	4.38188e-08	EDA
ENSG00000267745	-2.97474	-1.42898	3.24532e-09	4.4223e-08	ENSG00000267745
LAYN	1.16842	1.73019	3.32949e-09	4.52975e-08	LAYN
LINC01356	3.72776	-1.83303	3.59159e-09	4.87855e-08	LINC01356
NPM2	1.50495	0.668147	3.74893e-09	5.08821e-08	NPM2
PPP2R2C	1.95693	-0.373552	3.89701e-09	5.28078e-08	PPP2R2C
ENSG00000269151	1.87026	-0.270054	4.00356e-09	5.41227e-08	ENSG00000269151
ENSG00000231424	2.98785	-1.06514	4.10026e-09	5.53421e-08	ENSG00000231424
PPP3CB-AS1	-1.72178	0.175128	4.2001e-09	5.66e-08	PPP3CB-AS1
RIGI	-1.94609	1.37844	4.20627e-09	5.66385e-08	RIGI
ABCC8	1.18178	2.11242	4.31488e-09	5.8055e-08	ABCC8
ENSG00000285725	-1.36186	1.11212	4.45913e-09	5.99486e-08	ENSG00000285725
SERPINE1	-1.26535	1.20538	4.54123e-09	6.09562e-08	SERPINE1
TFAP2B	-4.92398	-2.24034	4.58755e-09	6.15294e-08	TFAP2B
GRIK1	1.04023	2.08503	4.87681e-09	6.52039e-08	GRIK1
STX3	-1.12399	1.7001	5.07618e-09	6.77632e-08	STX3
KREMEN2	1.41232	1.54476	5.22202e-09	6.96556e-08	KREMEN2
ENSG00000293557	3.15813	-1.05752	5.28602e-09	7.0454e-08	ENSG00000293557
MFAP2	-3.01852	-1.56442	5.34633e-09	7.12023e-08	MFAP2
MTA1-DT	-1.3986	0.83565	5.7333e-09	7.60589e-08	MTA1-DT
TEX36	-6.40391	-2.50054	5.84971e-09	7.74825e-08	TEX36
ENSG00000291029	1.06235	2.17342	5.92545e-09	7.8364e-08	ENSG00000291029
LINC00626	-4.8605	-2.27193	6.09084e-09	8.04888e-08	LINC00626
ENSG00000260426	4.85784	-2.29484	6.24886e-09	8.25131e-08	ENSG00000260426
ENSG00000293615	2.07416	0.969293	6.44619e-09	8.48558e-08	ENSG00000293615
DEPTOR	1.40109	1.45807	6.86742e-09	9.0053e-08	DEPTOR
NFAM1	-1.20822	2.20928	7.91257e-09	1.02809e-07	NFAM1
LRRC10B	1.73987	-0.150615	7.95698e-09	1.03307e-07	LRRC10B
P2RY2	-1.51373	0.542623	8.47325e-09	1.09676e-07	P2RY2
IL32	-2.98372	-1.5848	8.4908e-09	1.0982e-07	IL32
ZIC5	-2.32115	-0.678426	8.56661e-09	1.10716e-07	ZIC5
SLC6A12	1.52798	0.350933	8.58704e-09	1.10896e-07	SLC6A12
ENSG00000307001	1.10512	2.05195	8.59936e-09	1.10971e-07	ENSG00000307001
CORO7-PAM16	2.43388	0.807446	8.6935e-09	1.12101e-07	CORO7-PAM16
TFAP2E	1.50529	1.11069	8.86131e-09	1.14093e-07	TFAP2E
SUCLG2-DT	-1.42992	0.427074	9.11997e-09	1.17334e-07	SUCLG2-DT
LINC02587	-1.24747	1.09972	9.75045e-09	1.24787e-07	LINC02587
LGALS1	-1.06472	4.94609	9.79342e-09	1.25243e-07	LGALS1
ENSG00000289931	-2.41296	-1.17027	1.00804e-08	1.28815e-07	ENSG00000289931
S100A1	2.76074	-1.39314	1.02306e-08	1.3054e-07	S100A1
KCNQ1	2.53466	-1.01109	1.05666e-08	1.34625e-07	KCNQ1
PPP1R1B	4.82379	-2.32219	1.09679e-08	1.3953e-07	PPP1R1B
ALOXE3	3.34599	-1.87317	1.10276e-08	1.40184e-07	ALOXE3
PPP4R4	2.26192	-0.88175	1.14402e-08	1.45105e-07	PPP4R4
CCDC183-AS1	-1.83849	0.620448	1.17554e-08	1.48661e-07	CCDC183-AS1
PHACTR2	-1.72664	-0.105865	1.19669e-08	1.5111e-07	PHACTR2
ENSG00000269958	-1.25083	0.905878	1.21007e-08	1.52575e-07	ENSG00000269958
FEV	3.83662	-2.04377	1.22132e-08	1.53766e-07	FEV
TLR6	-2.8538	-1.5484	1.24196e-08	1.56248e-07	TLR6
ENSG00000272512	1.2974	1.99568	1.27504e-08	1.60174e-07	ENSG00000272512
BRINP3-DT	1.53712	0.327554	1.30095e-08	1.63189e-07	BRINP3-DT
ATP13A3-DT	1.70698	0.301518	1.4018e-08	1.75323e-07	ATP13A3-DT
DLEU2	-1.11318	1.46667	1.46361e-08	1.82785e-07	DLEU2
TMC6	1.40585	1.18401	1.53623e-08	1.91014e-07	TMC6
SLC4A10	1.88487	0.289374	1.54643e-08	1.92143e-07	SLC4A10
HSD11B2	1.15066	2.0339	1.55616e-08	1.93211e-07	HSD11B2
P2RY8	3.84556	-2.04444	1.66093e-08	2.0562e-07	P2RY8
CYP1A1	1.28197	1.06664	1.67695e-08	2.07453e-07	CYP1A1
ABCA13	-2.31546	-0.676315	1.71311e-08	2.11773e-07	ABCA13
ENSG00000290690	2.16588	-0.776482	1.75267e-08	2.16349e-07	ENSG00000290690
ACOX2	-2.1765	-0.772133	1.80586e-08	2.22593e-07	ACOX2
AZIN2	1.06762	1.79835	1.88228e-08	2.30677e-07	AZIN2
CHRNA4	3.98953	-1.93618	1.98957e-08	2.43127e-07	CHRNA4
LMCD1	-1.0009	1.86587	2.01309e-08	2.45824e-07	LMCD1
SFTPC	2.76909	-1.37881	2.02843e-08	2.4752e-07	SFTPC
GALNT4	-2.17576	1.06637	2.05458e-08	2.50174e-07	GALNT4
RBM24	1.15839	1.62168	2.08317e-08	2.53294e-07	RBM24
ENSG00000260578	1.32399	0.862662	2.14174e-08	2.60045e-07	ENSG00000260578
ENSG00000289068	-2.13193	-0.76323	2.28517e-08	2.76475e-07	ENSG00000289068
SMIM10L2B	1.2142	1.8074	2.30908e-08	2.78971e-07	SMIM10L2B
CACNA1D	2.41805	-1.02082	2.33573e-08	2.81791e-07	CACNA1D
IGF2-AS	3.52884	-1.9783	2.3705e-08	2.85641e-07	IGF2-AS
KLRC3	4.1586	-2.20638	2.37098e-08	2.85641e-07	KLRC3
NPTX1	2.0302	-0.498211	2.38829e-08	2.87522e-07	NPTX1
SDCBP2	1.27786	1.09581	2.43132e-08	2.9229e-07	SDCBP2
ENSG00000290319	3.41507	-1.81114	2.48682e-08	2.98541e-07	ENSG00000290319
GAL3ST2	1.67415	0.601464	2.54427e-08	3.05008e-07	GAL3ST2
ENSG00000285589	-1.31021	1.98976	2.59145e-08	3.10228e-07	ENSG00000285589
FBXL2	1.14881	1.46232	2.73267e-08	3.25761e-07	FBXL2
NRIP3-DT	3.67007	-1.87482	2.84191e-08	3.37877e-07	NRIP3-DT
SAXO4	2.91074	-0.93033	2.84223e-08	3.37877e-07	SAXO4
GPC4	1.13768	1.30527	2.98078e-08	3.52871e-07	GPC4
ANKRD35	-1.36294	0.901118	3.06024e-08	3.60524e-07	ANKRD35
ZNF781	-1.42472	0.66174	3.07301e-08	3.61779e-07	ZNF781
TMEM196	1.32828	0.78289	3.19492e-08	3.75612e-07	TMEM196
NARF-AS2	-1.32833	0.570355	3.30959e-08	3.88291e-07	NARF-AS2
ENSG00000277534	-1.37064	0.993617	3.38406e-08	3.96209e-07	ENSG00000277534
SLC39A8	1.09791	1.48185	3.48217e-08	4.06579e-07	SLC39A8
CCER2	1.81875	0.0679269	3.52629e-08	4.11367e-07	CCER2
MEG3	1.37632	1.66505	3.528e-08	4.11367e-07	MEG3
SGK1	-2.65507	-1.24737	3.5587e-08	4.14662e-07	SGK1
EOGT	-1.0626	1.92586	3.64155e-08	4.23822e-07	EOGT
TMEM51-AS1	1.27443	1.34397	3.64519e-08	4.23872e-07	TMEM51-AS1
MBNL1-AS1	-1.44013	0.656559	3.71636e-08	4.31265e-07	MBNL1-AS1
ENSG00000270124	-1.49638	0.189199	3.72885e-08	4.32419e-07	ENSG00000270124
LINC02762	1.07809	1.40709	3.73845e-08	4.33239e-07	LINC02762
CHAT	2.05975	-0.717182	3.74498e-08	4.337e-07	CHAT
LEPR	1.2169	0.97051	3.77784e-08	4.37208e-07	LEPR
LIX1	4.12263	-2.24135	3.83563e-08	4.43137e-07	LIX1
RASD1	1.05694	2.00437	3.83687e-08	4.43137e-07	RASD1
WDR86	2.07372	-0.528153	4.14522e-08	4.7649e-07	WDR86
ARHGEF26-AS1	1.50436	0.531614	4.37919e-08	5.03047e-07	ARHGEF26-AS1
SERPINI1	-1.44543	0.449864	4.44864e-08	5.10336e-07	SERPINI1
BLVRB	1.05005	2.16094	4.91255e-08	5.61512e-07	BLVRB
ENSG00000254536	-1.04493	1.70555	4.91451e-08	5.61512e-07	ENSG00000254536
CA2	1.13719	1.38565	5.00665e-08	5.71657e-07	CA2
ENSG00000308431	2.55964	-1.06908	5.02554e-08	5.7343e-07	ENSG00000308431
FXYD7	2.45152	-1.24103	5.12977e-08	5.84387e-07	FXYD7
GPNMB	-1.69725	-0.231708	5.17458e-08	5.88466e-07	GPNMB
COPG2IT1	1.58902	0.392008	5.27551e-08	5.99544e-07	COPG2IT1
FAM83G	-1.14668	1.14971	5.34041e-08	6.06516e-07	FAM83G
CORT	-2.68442	-1.54754	5.4064e-08	6.13601e-07	CORT
CCM2L	2.92598	-1.64778	5.42957e-08	6.15821e-07	CCM2L
FCGBP	1.3138	1.03179	5.60349e-08	6.3386e-07	FCGBP
CENATAC-DT	-1.6198	0.369583	5.93296e-08	6.69796e-07	CENATAC-DT
CDK6-AS1	-2.18431	-0.782247	6.02962e-08	6.79807e-07	CDK6-AS1
ZNF204P	1.81378	-0.487903	6.4068e-08	7.21855e-07	ZNF204P
FAM20A	-3.68798	-2.14362	6.4579e-08	7.27132e-07	FAM20A
ENSG00000260063	-2.03889	-0.587294	6.47449e-08	7.28519e-07	ENSG00000260063
MIRLET7IHG	-1.04157	2.02265	6.61711e-08	7.43585e-07	MIRLET7IHG
DMRTC1B	3.40903	-1.83244	6.73228e-08	7.55034e-07	DMRTC1B
ENSG00000272631	-1.369	0.679679	7.63394e-08	8.50005e-07	ENSG00000272631
ENSG00000297980	2.46776	-1.40898	7.66564e-08	8.52977e-07	ENSG00000297980
FPGT-TNNI3K	1.68332	0.0107914	7.72124e-08	8.58604e-07	FPGT-TNNI3K
SP100	-2.39289	-1.261	7.75408e-08	8.61693e-07	SP100
ENSG00000226530	1.26888	0.834377	7.89609e-08	8.76332e-07	ENSG00000226530
NEXMIF	1.14602	2.54366	8.4011e-08	9.28752e-07	NEXMIF
GABRA4	-2.87254	-1.67075	8.53851e-08	9.42721e-07	GABRA4
ERFL	3.72253	-2.14111	8.90444e-08	9.79948e-07	ERFL
ECE2	2.60064	-0.882149	8.95252e-08	9.84604e-07	ECE2
NPW	1.54333	1.21978	9.06385e-08	9.96205e-07	NPW
GCHFR	-1.53482	0.34724	9.10209e-08	9.99764e-07	GCHFR
PLB1	-2.35857	-0.694316	9.29486e-08	1.01897e-06	PLB1
BEX4	1.02901	2.00154	9.39942e-08	1.02977e-06	BEX4
NT5DC1	-1.36521	0.366921	9.40846e-08	1.0301e-06	NT5DC1
KCNJ5	2.12715	-0.53674	9.79229e-08	1.06937e-06	KCNJ5
GALNT8	2.38761	-1.12534	9.9453e-08	1.08257e-06	GALNT8
TSPAN5-DT	-1.32198	0.680192	9.95126e-08	1.08257e-06	TSPAN5-DT
G0S2	1.46008	0.475352	1.03308e-07	1.12028e-06	G0S2
REEP6	1.22153	2.16483	1.0422e-07	1.12946e-06	REEP6
ENSG00000260249	2.76103	-1.64878	1.05551e-07	1.14316e-06	ENSG00000260249
CHD5	1.98008	-0.238077	1.0571e-07	1.14379e-06	CHD5
COL26A1	1.098	1.88047	1.05784e-07	1.14379e-06	COL26A1
RHOXF1	1.5716	0.174565	1.06733e-07	1.15302e-06	RHOXF1
IL1B	-4.59633	-2.47076	1.09578e-07	1.18151e-06	IL1B
SUGCT	1.15971	1.34014	1.11513e-07	1.20011e-06	SUGCT
ENSG00000258728	1.27141	2.22198	1.12924e-07	1.21452e-06	ENSG00000258728
ENSG00000260978	2.84778	-1.72129	1.19451e-07	1.28311e-06	ENSG00000260978
MIR17HG	-1.05151	2.77806	1.21813e-07	1.30518e-06	MIR17HG
ZCCHC12	1.09628	1.27874	1.26697e-07	1.35581e-06	ZCCHC12
CHST8	1.24165	2.32163	1.29331e-07	1.38313e-06	CHST8
SRL	2.36426	-1.39441	1.32435e-07	1.41543e-06	SRL
SDCBP2-AS1	-1.0212	1.42615	1.33265e-07	1.42342e-06	SDCBP2-AS1
PRR7-AS1	-1.92153	-0.457535	1.35151e-07	1.44265e-06	PRR7-AS1
SEC14L5	2.89483	-1.4063	1.43806e-07	1.52929e-06	SEC14L5
GNAL	2.0189	-1.02454	1.45935e-07	1.55097e-06	GNAL
PLD5	1.6396	-0.380279	1.48665e-07	1.579e-06	PLD5
EDN2	-3.94603	-2.35277	1.54114e-07	1.63078e-06	EDN2
LINC01770	1.3909	0.185304	1.54828e-07	1.63687e-06	LINC01770
APOL6	-1.08485	1.71758	1.54882e-07	1.63687e-06	APOL6
ENSG00000272896	2.21852	-1.18398	1.57432e-07	1.66279e-06	ENSG00000272896
ENSG00000288917	1.19724	0.777772	1.61113e-07	1.69746e-06	ENSG00000288917
SOHLH2	1.55343	0.556738	1.62359e-07	1.70953e-06	SOHLH2
TFPI2	-1.69239	-0.321855	1.63447e-07	1.71993e-06	TFPI2
ITGA11	1.28224	0.582057	1.69618e-07	1.78046e-06	ITGA11
ENSG00000226041	-1.75277	0.0177453	1.73238e-07	1.814e-06	ENSG00000226041
ENSG00000289504	1.96819	-0.469118	1.73831e-07	1.81909e-06	ENSG00000289504
PLXDC1	-1.1517	0.877499	1.75168e-07	1.83195e-06	PLXDC1
CSPG4P5	2.52841	-1.29017	1.78342e-07	1.86172e-06	CSPG4P5
MIR137HG	-2.39467	-1.18213	1.80563e-07	1.88031e-06	MIR137HG
KLLN	-1.73038	-0.58444	1.80822e-07	1.88186e-06	KLLN
ZNF658B	-1.43052	0.462488	1.9213e-07	1.98982e-06	ZNF658B
SGIP1	1.29372	0.755432	1.978e-07	2.04606e-06	SGIP1
ENSG00000293925	1.01701	1.40522	1.99326e-07	2.06058e-06	ENSG00000293925
NOG	1.46263	0.874197	2.0229e-07	2.08996e-06	NOG
PRKAG2-AS1	2.58705	-1.51344	2.03384e-07	2.1e-06	PRKAG2-AS1
CYP2J2	1.64263	-0.0594746	2.05997e-07	2.12541e-06	CYP2J2
ANKRD63	1.74571	-0.239796	2.07297e-07	2.13529e-06	ANKRD63
LINC01778	-1.94203	-0.576389	2.13539e-07	2.19553e-06	LINC01778
HHIPL1	1.1747	1.54232	2.14879e-07	2.20798e-06	HHIPL1
GPER1	-1.07731	1.53746	2.1532e-07	2.21074e-06	GPER1
SLITRK1	1.27075	0.450194	2.23666e-07	2.28999e-06	SLITRK1
SECTM1	-1.9671	-0.935694	2.32215e-07	2.36756e-06	SECTM1
PRR22	-1.26198	1.03001	2.32611e-07	2.37019e-06	PRR22
LYPD5	1.14358	0.989185	2.33311e-07	2.3759e-06	LYPD5
LINC00645	3.31832	-1.87002	2.3566e-07	2.39838e-06	LINC00645
ENSG00000288993	2.18241	-0.772845	2.40258e-07	2.44081e-06	ENSG00000288993
ENSG00000299466	1.44866	0.147121	2.44428e-07	2.48022e-06	ENSG00000299466
PDE4C	2.17794	-1.0677	2.62254e-07	2.65635e-06	PDE4C
ENSG00000285907	-1.82454	-0.585113	2.69774e-07	2.72443e-06	ENSG00000285907
AKNAD1	-1.35788	0.281362	2.71889e-07	2.74417e-06	AKNAD1
H3C6	-2.20364	-1.17256	2.79062e-07	2.80825e-06	H3C6
TP53I3	-1.02197	1.74751	2.8044e-07	2.82045e-06	TP53I3
MLXIPL	2.55395	-1.35226	2.84531e-07	2.85991e-06	MLXIPL
LINC01605	-3.28633	-2.1425	2.93487e-07	2.93435e-06	LINC01605
LINC02525	-1.0143	1.81206	2.98368e-07	2.98141e-06	LINC02525
LINC00663	1.02124	1.24809	3.0106e-07	3.00655e-06	LINC00663
DHRS2	-1.45066	0.369262	3.07034e-07	3.06082e-06	DHRS2
MIAT	1.00341	8.08376	3.22874e-07	3.21151e-06	MIAT
SPRY4-AS1	-1.45268	0.207951	3.28711e-07	3.26547e-06	SPRY4-AS1
MTATP6P1	-1.54628	6.89122	3.45631e-07	3.41882e-06	MTATP6P1
FGF17	1.90687	-0.0338854	3.85694e-07	3.78304e-06	FGF17
ENSG00000293664	-2.6869	-1.68248	3.8735e-07	3.79709e-06	ENSG00000293664
ENSG00000254802	-2.41009	-1.42721	3.90778e-07	3.82411e-06	ENSG00000254802
SYT2	1.25037	0.794156	3.98831e-07	3.89844e-06	SYT2
TGFBR2	-1.8553	-0.388377	4.01223e-07	3.91957e-06	TGFBR2
ENSG00000261655	-2.10729	-0.986448	4.07073e-07	3.97217e-06	ENSG00000261655
LIMS2	1.07134	1.66077	4.12851e-07	4.02394e-06	LIMS2
COL11A2	1.16977	2.29067	4.13833e-07	4.03121e-06	COL11A2
RYR1	2.40313	-1.28047	4.29755e-07	4.17658e-06	RYR1
KDM8	-1.00289	1.89267	4.39807e-07	4.26231e-06	KDM8
LINC00391	-1.1715	1.84914	4.63139e-07	4.48078e-06	LINC00391
CYS1	1.26899	0.956748	4.67452e-07	4.51226e-06	CYS1
LRRC14B	2.97112	-1.94179	4.71445e-07	4.54823e-06	LRRC14B
TBX4	1.97596	-0.498197	4.72098e-07	4.55195e-06	TBX4
IFNLR1	-1.95744	-0.204047	4.76413e-07	4.58578e-06	IFNLR1
RHCE	1.76423	-0.692897	4.79151e-07	4.60953e-06	RHCE
MPZ	-1.34932	0.535085	4.80097e-07	4.61603e-06	MPZ
POU2F2	1.37093	0.974603	4.82441e-07	4.63333e-06	POU2F2
NR2F2-AS1	1.36532	0.0646131	4.91728e-07	4.71987e-06	NR2F2-AS1
RUNX1T1	1.04163	1.25145	5.07385e-07	4.86194e-06	RUNX1T1
ATF6-DT	-1.2135	0.849442	5.07819e-07	4.86336e-06	ATF6-DT
CLCF1	-2.3522	-1.23739	5.51913e-07	5.27085e-06	CLCF1
ENSG00000279789	-1.00576	1.22887	6.09521e-07	5.78214e-06	ENSG00000279789
PROX1-AS1	1.14469	0.649115	6.14541e-07	5.82652e-06	PROX1-AS1
MATN3	1.29998	0.327195	6.15072e-07	5.82831e-06	MATN3
GKAP1	1.00612	1.99542	6.17382e-07	5.84695e-06	GKAP1
PODN	1.70798	-0.474865	6.47069e-07	6.11791e-06	PODN
SAMD9	-1.10708	1.85697	6.55802e-07	6.1936e-06	SAMD9
SEMA3F	1.33207	0.780387	6.63533e-07	6.25916e-06	SEMA3F
LMOD1	2.03398	-0.831258	6.63844e-07	6.25916e-06	LMOD1
GHR	1.38901	0.626137	6.79335e-07	6.3946e-06	GHR
SCN3B	1.15802	0.660116	6.8255e-07	6.42132e-06	SCN3B
DDC	-1.25259	0.422903	6.91428e-07	6.49767e-06	DDC
ENSG00000258744	-1.25865	1.11867	6.98459e-07	6.5529e-06	ENSG00000258744
PPL	-2.26716	-1.36573	7.39704e-07	6.92082e-06	PPL
ENSG00000293315	1.83164	-0.761451	7.45264e-07	6.96902e-06	ENSG00000293315
P2RY6	-2.83554	-1.87077	7.45954e-07	6.97165e-06	P2RY6
ENSG00000267127	1.77408	-0.180732	7.68107e-07	7.16689e-06	ENSG00000267127
GPX8	-1.70738	-0.565177	7.82143e-07	7.28192e-06	GPX8
LINC02520	-1.69404	-0.504723	7.90431e-07	7.35506e-06	LINC02520
WNT6	1.67005	-0.446047	7.91307e-07	7.3555e-06	WNT6
HSD17B13	2.40625	-1.2019	8.07693e-07	7.49931e-06	HSD17B13
ZNF486	-1.85783	-0.46512	8.27999e-07	7.67114e-06	ZNF486
ENSG00000234132	1.2097	0.559475	8.59147e-07	7.95107e-06	ENSG00000234132
LINC03000	-1.43289	0.262348	9.03571e-07	8.34568e-06	LINC03000
TLR1	-2.79003	-1.74003	9.10018e-07	8.39452e-06	TLR1
GADD45B	1.08946	1.27826	9.23417e-07	8.50431e-06	GADD45B
ETV7	-1.6124	-0.529271	9.42525e-07	8.67093e-06	ETV7
ACAN	3.81262	-2.46811	9.57359e-07	8.79315e-06	ACAN
NPIPA7	-1.78417	0.0600029	9.90676e-07	9.06011e-06	NPIPA7
SLC6A17	2.56443	-1.77347	9.96837e-07	9.11157e-06	SLC6A17
MT-ATP6	-1.01736	10.6236	1.00298e-06	9.15788e-06	MT-ATP6
IFI35	-1.45739	0.324047	1.01219e-06	9.2272e-06	IFI35
TGFBR3L	1.98316	-0.89605	1.03878e-06	9.45949e-06	TGFBR3L
RORA	1.39066	0.28759	1.04383e-06	9.5004e-06	RORA
PCDH8	1.51256	1.19141	1.04626e-06	9.51236e-06	PCDH8
DDX60L	-1.05809	1.66267	1.07575e-06	9.75964e-06	DDX60L
ENSG00000273805	-2.55302	-1.77687	1.0914e-06	9.88053e-06	ENSG00000273805
HDC	1.26276	0.41442	1.10157e-06	9.96732e-06	HDC
SELENOV	2.26609	-1.46863	1.11378e-06	1.00725e-05	SELENOV
ADGRG3	3.04521	-2.09172	1.12836e-06	1.01935e-05	ADGRG3
LINC02984	-2.75102	-1.7748	1.1549e-06	1.04002e-05	LINC02984
FBXO2	1.80394	-0.253115	1.18272e-06	1.06283e-05	FBXO2
CFAP184	-1.45674	-0.122153	1.20098e-06	1.0781e-05	CFAP184
ENSG00000260948	1.31395	0.756867	1.20909e-06	1.08476e-05	ENSG00000260948
ADAMTS17	1.35963	0.286551	1.21198e-06	1.08626e-05	ADAMTS17
EHBP1-AS1	-2.09612	-1.18226	1.22664e-06	1.09882e-05	EHBP1-AS1
LINC01515	-2.04315	-0.58582	1.2406e-06	1.11016e-05	LINC01515
ENSG00000290397	-1.27789	0.477104	1.24667e-06	1.115e-05	ENSG00000290397
FAS	-1.37144	-0.07424	1.28979e-06	1.14935e-05	FAS
ULBP2	1.56115	-0.110291	1.36047e-06	1.2098e-05	ULBP2
CNTNAP5	3.21867	-2.21556	1.36117e-06	1.2098e-05	CNTNAP5
LHX6	1.68573	-0.530496	1.39873e-06	1.23995e-05	LHX6
ISG15	-1.08354	2.41642	1.43895e-06	1.27295e-05	ISG15
SARDH	1.70126	-0.620841	1.44644e-06	1.27891e-05	SARDH
LINC03112	1.50829	-0.239329	1.47668e-06	1.30362e-05	LINC03112
SATL1	1.28429	0.347455	1.50591e-06	1.32805e-05	SATL1
NKPD1	1.02978	1.66851	1.5229e-06	1.34234e-05	NKPD1
SGMS1-AS1	-1.10624	0.94127	1.56249e-06	1.3751e-05	SGMS1-AS1
CAMK2B	1.06863	1.18634	1.59555e-06	1.40275e-05	CAMK2B
WNT9A	1.87375	-0.627719	1.62617e-06	1.42526e-05	WNT9A
ENSG00000279108	1.45692	-0.149647	1.64458e-06	1.44065e-05	ENSG00000279108
PROM2	1.13167	1.43958	1.70389e-06	1.49108e-05	PROM2
LINC03082	1.3081	0.285107	1.74049e-06	1.51766e-05	LINC03082
HYLS1	-1.56466	0.126698	1.92661e-06	1.67054e-05	HYLS1
TRPC3	1.33181	0.450526	2.07657e-06	1.79146e-05	TRPC3
OTX2	-2.97238	-1.92154	2.12527e-06	1.82977e-05	OTX2
LINC03048	1.22399	1.10736	2.15322e-06	1.84916e-05	LINC03048
ENSG00000293759	-3.00544	-2.09726	2.28207e-06	1.95588e-05	ENSG00000293759
SLC26A1	2.55392	-1.79556	2.32199e-06	1.9871e-05	SLC26A1
SAMD11	3.39786	-2.37939	2.32489e-06	1.98858e-05	SAMD11
IGSF22-AS1	1.94038	-1.0673	2.42502e-06	2.068e-05	IGSF22-AS1
ENSG00000256407	1.81743	-1.04087	2.54395e-06	2.16077e-05	ENSG00000256407
ENSG00000272983	1.42381	0.367483	2.5477e-06	2.16288e-05	ENSG00000272983
PTPRG-AS1	-1.1515	0.956288	2.61924e-06	2.21809e-05	PTPRG-AS1
MYC	1.23162	0.358066	2.69211e-06	2.27754e-05	MYC
ANO9	-2.52343	-1.53862	2.82977e-06	2.38454e-05	ANO9
NTNG2	1.40494	-0.202456	2.8719e-06	2.41884e-05	NTNG2
HECW1	2.15187	-1.10169	2.88954e-06	2.43249e-05	HECW1
VSIR	2.80968	-2.06952	2.99254e-06	2.51176e-05	VSIR
ENSG00000261094	-1.17367	0.880687	3.01564e-06	2.5299e-05	ENSG00000261094
TIFA	-1.97869	-1.07736	3.04533e-06	2.55355e-05	TIFA
ZBTB16	1.37642	0.304335	3.05456e-06	2.56003e-05	ZBTB16
LINC01852	-1.71982	-0.710421	3.06714e-06	2.56931e-05	LINC01852
ENSG00000261839	2.27371	-1.38038	3.12953e-06	2.61259e-05	ENSG00000261839
ENSG00000269026	1.47638	0.202639	3.20774e-06	2.67657e-05	ENSG00000269026
ENSG00000286478	-1.22556	0.393665	3.23788e-06	2.7004e-05	ENSG00000286478
CA13	-1.07931	0.630074	3.23984e-06	2.70071e-05	CA13
DOK7	-2.01516	-0.830941	3.43975e-06	2.86175e-05	DOK7
ENSG00000297007	2.31808	-1.63291	3.50017e-06	2.90919e-05	ENSG00000297007
ACTL8	-2.25131	-1.14131	3.51941e-06	2.92068e-05	ACTL8
ENSG00000280018	1.47383	1.15893	3.55257e-06	2.94412e-05	ENSG00000280018
PICK1	-1.42174	0.404872	3.8118e-06	3.13815e-05	PICK1
SOWAHB	2.05011	-1.45265	3.81777e-06	3.13972e-05	SOWAHB
HBQ1	1.38962	0.2758	3.81805e-06	3.13972e-05	HBQ1
ENSG00000260401	-2.24344	-1.4664	3.8232e-06	3.14244e-05	ENSG00000260401
IL11RA	1.05898	2.23918	3.87515e-06	3.18206e-05	IL11RA
ENSG00000293970	-2.17661	-1.43619	4.09565e-06	3.34861e-05	ENSG00000293970
TM6SF1	2.27233	-1.37868	4.1255e-06	3.36979e-05	TM6SF1
ZNF626	1.78143	-0.753855	4.21287e-06	3.43786e-05	ZNF626
MEGF6	1.03897	3.75166	4.28519e-06	3.49353e-05	MEGF6
ENSG00000303639	1.4646	-0.446755	4.403e-06	3.58272e-05	ENSG00000303639
TMEM117	1.86866	-0.633891	4.55225e-06	3.69358e-05	TMEM117
ENSG00000297091	-2.7725	-1.85927	4.82474e-06	3.89982e-05	ENSG00000297091
ADNP-AS1	-1.62445	-0.665472	4.8427e-06	3.9088e-05	ADNP-AS1
ENSG00000274322	2.13007	-1.34566	4.87191e-06	3.92816e-05	ENSG00000274322
ATP13A4	1.58437	-0.56421	4.89936e-06	3.94704e-05	ATP13A4
LINP1	-2.04617	-1.44126	5.05274e-06	4.06101e-05	LINP1
PIK3CD-AS2	1.42913	0.034883	5.07907e-06	4.08025e-05	PIK3CD-AS2
ENSG00000278949	-1.38688	-0.176568	5.15819e-06	4.13372e-05	ENSG00000278949
LINC02883	-1.31524	0.234572	5.16018e-06	4.13372e-05	LINC02883
ENSG00000289027	-3.54365	1.27351	5.30703e-06	4.24737e-05	ENSG00000289027
ENSG00000290482	2.62746	-1.89312	5.33655e-06	4.26698e-05	ENSG00000290482
PCDHGC4	1.48063	-0.127535	5.56279e-06	4.4354e-05	PCDHGC4
LTK	1.07038	1.97106	5.59823e-06	4.4574e-05	LTK
TPI1P2	-1.19244	0.881535	5.68489e-06	4.52007e-05	TPI1P2
COL13A1	1.81789	-0.944579	5.78932e-06	4.59881e-05	COL13A1
NBEA	2.01027	-1.09513	5.88878e-06	4.66478e-05	NBEA
ENSG00000225335	-2.8087	-2.06561	5.96834e-06	4.71903e-05	ENSG00000225335
PRDM6	-2.03893	-1.37766	6.00704e-06	4.74743e-05	PRDM6
ABCB11	-1.20165	0.0937022	6.28205e-06	4.94871e-05	ABCB11
ENSG00000272449	2.07143	-0.824801	6.37153e-06	5.01457e-05	ENSG00000272449
IRF7	2.51675	-1.95718	6.41037e-06	5.04048e-05	IRF7
ENSG00000279255	1.33042	1.30442	6.4325e-06	5.05321e-05	ENSG00000279255
CHD9NB	-2.86536	-2.21518	6.53964e-06	5.12793e-05	CHD9NB
RPL13P5	1.74419	-0.323978	6.5611e-06	5.14003e-05	RPL13P5
PIH1D2	-1.56672	-0.132265	6.57112e-06	5.14315e-05	PIH1D2
CUBN	-1.1161	1.04824	7.07295e-06	5.50189e-05	CUBN
ENSG00000278996	-1.15301	1.18637	7.09553e-06	5.51562e-05	ENSG00000278996
BCAN-AS1	-1.45582	-0.354442	7.10479e-06	5.5203e-05	BCAN-AS1
C5AR1	-2.28217	-1.72471	7.23522e-06	5.6055e-05	C5AR1
MIR23AHG	-1.20563	1.05279	7.23747e-06	5.6055e-05	MIR23AHG
TCIRG1	-1.14311	0.637678	7.32661e-06	5.66682e-05	TCIRG1
C20orf204	-1.51384	-0.229017	7.34127e-06	5.67558e-05	C20orf204
PTOV1-AS2	-1.03179	1.75901	7.36355e-06	5.69023e-05	PTOV1-AS2
ZNF286A-TBC1D26	1.41259	-0.384796	7.36886e-06	5.69175e-05	ZNF286A-TBC1D26
METTL25	-1.26053	0.153054	7.3883e-06	5.70419e-05	METTL25
SLC7A3	2.81739	-1.71566	7.40334e-06	5.71321e-05	SLC7A3
FAM90A25P	1.14164	0.645406	7.44998e-06	5.7466e-05	FAM90A25P
CTSO	-1.05151	0.743747	7.58002e-06	5.84426e-05	CTSO
ENSG00000275297	1.11463	0.950065	7.77039e-06	5.98292e-05	ENSG00000275297
CFAP58-DT	1.82788	-1.26851	8.30174e-06	6.34903e-05	CFAP58-DT
EVA1A	-1.20684	0.18446	8.31669e-06	6.35761e-05	EVA1A
ENSG00000279954	3.0263	-2.35078	8.46478e-06	6.46501e-05	ENSG00000279954
BEST1	1.0164	0.983394	8.58297e-06	6.54063e-05	BEST1
TSHR	-1.62987	-0.812873	8.66063e-06	6.58803e-05	TSHR
GABRB1	-1.92482	-1.18283	8.71052e-06	6.62302e-05	GABRB1
ENSG00000246090	-1.22859	0.883698	8.81693e-06	6.69796e-05	ENSG00000246090
PPP1R14A	2.37404	-1.91422	8.95619e-06	6.79164e-05	PPP1R14A
MISP3	1.63458	-0.737232	9.41812e-06	7.12608e-05	MISP3
ULBP1	2.17204	-1.55003	9.48685e-06	7.17172e-05	ULBP1
SMTNL2	2.08644	-1.49895	9.51285e-06	7.18819e-05	SMTNL2
WFIKKN2	1.7929	-1.12947	9.55174e-06	7.21438e-05	WFIKKN2
ENSG00000279148	-1.64375	-0.926113	9.56098e-06	7.21816e-05	ENSG00000279148
CLDN1	-2.14267	-1.5471	9.5947e-06	7.24041e-05	CLDN1
IQSEC3	2.20374	-1.59572	9.76784e-06	7.36129e-05	IQSEC3
ENSG00000288597	1.18989	0.527379	1.01183e-05	7.59522e-05	ENSG00000288597
MFAP3L	1.53313	0.0431548	1.04516e-05	7.83809e-05	MFAP3L
DHRS3	2.645	-1.87526	1.06129e-05	7.94548e-05	DHRS3
HPDL	1.23887	0.0523631	1.08522e-05	8.10324e-05	HPDL
ENSG00000303221	-1.61776	0.0391521	1.10262e-05	8.22599e-05	ENSG00000303221
AMY2B	1.30766	0.790897	1.11557e-05	8.30802e-05	AMY2B
ENSG00000274893	1.63036	-0.943627	1.1783e-05	8.73704e-05	ENSG00000274893
PIWIL2	2.50511	-1.81121	1.19272e-05	8.82252e-05	PIWIL2
GPR20	-1.79949	-1.21708	1.19775e-05	8.85048e-05	GPR20
FOXN4	1.27717	0.352727	1.20013e-05	8.86036e-05	FOXN4
GAS1RR	-1.81205	-1.02055	1.2017e-05	8.86811e-05	GAS1RR
RSPH4A	-1.24398	0.0834994	1.22156e-05	8.99908e-05	RSPH4A
ENSG00000261659	-1.12613	0.58131	1.22977e-05	9.05571e-05	ENSG00000261659
RASGRP3	-1.10082	0.47733	1.25828e-05	9.24562e-05	RASGRP3
EOLA1-DT	-1.47759	-0.352591	1.29504e-05	9.49122e-05	EOLA1-DT
ENSG00000251357	2.48768	-1.86112	1.32515e-05	9.69938e-05	ENSG00000251357
SSR4P1	-1.01437	0.676472	1.37608e-05	0.000100376	SSR4P1
SERPINF2	1.74029	-1.16641	1.38285e-05	0.000100828	SERPINF2
ENSG00000303889	-1.16867	0.378199	1.38794e-05	0.000101155	ENSG00000303889
SCARF1	1.17636	0.0874854	1.39183e-05	0.000101396	SCARF1
KLKB1	-2.28286	-1.83727	1.40266e-05	0.00010214	KLKB1
MAL	1.97898	-1.35101	1.42192e-05	0.000103367	MAL
LINC01248	-1.44319	-0.52701	1.50687e-05	0.0001088	LINC01248
ENSG00000245025	-1.07114	0.868543	1.5408e-05	0.000111015	ENSG00000245025
SELENOP	-2.23989	-1.13785	1.54929e-05	0.000111532	SELENOP
RIPOR3	1.7358	-0.938287	1.60593e-05	0.000115317	RIPOR3
ENSG00000267288	-1.63511	-1.01553	1.62583e-05	0.000116481	ENSG00000267288
MAFB	-2.22256	-1.3845	1.64332e-05	0.000117507	MAFB
ENSG00000269068	1.18605	1.2411	1.64923e-05	0.000117831	ENSG00000269068
TAFA3	2.62073	-1.63297	1.67555e-05	0.000119511	TAFA3
AFDN-DT	1.18483	2.31054	1.6864e-05	0.000120234	AFDN-DT
LRRC66	-2.29258	-1.61717	1.76766e-05	0.000125435	LRRC66
TMEM154	-1.24111	0.281274	1.79066e-05	0.00012692	TMEM154
ENSG00000270558	-2.55809	-2.04969	1.86375e-05	0.000131613	ENSG00000270558
SLC25A27	1.24339	0.898547	1.86795e-05	0.000131855	SLC25A27
ALX3	1.8843	-1.42339	1.88545e-05	0.000132866	ALX3
ARMCX2	-2.65773	-1.97994	1.92206e-05	0.000135003	ARMCX2
LLGL2	-1.0914	0.965488	1.9291e-05	0.000135386	LLGL2
BMP8A	1.69036	-0.441513	2.008e-05	0.000140577	BMP8A
GPR101	-2.39763	-1.87814	2.01452e-05	0.000140975	GPR101
RENBP	1.08953	1.84462	2.04752e-05	0.000143108	RENBP
TGFBI	-1.26305	0.164525	2.05611e-05	0.00014365	TGFBI
SPON2	-1.16515	2.21121	2.08542e-05	0.000145399	SPON2
FSIP1	-1.10454	0.415717	2.13529e-05	0.000148452	FSIP1
LINC00467	-1.26996	-0.0426044	2.16581e-05	0.000150335	LINC00467
NAV3	-1.9212	-1.19229	2.22634e-05	0.000154216	NAV3
LINC02226	1.01088	1.12313	2.24001e-05	0.000155036	LINC02226
ENSG00000260306	-1.17226	0.00231241	2.25331e-05	0.000155894	ENSG00000260306
MAP2K5-DT	-2.21391	-1.58322	2.26598e-05	0.000156643	MAP2K5-DT
AGPAT2	1.12336	0.339743	2.38133e-05	0.000164018	AGPAT2
NECAB1	-1.0714	0.748739	2.44778e-05	0.00016812	NECAB1
NME1-NME2	1.30612	3.91591	2.45396e-05	0.000168476	NME1-NME2
SYT9-AS1	1.012	0.774958	2.46033e-05	0.000168846	SYT9-AS1
GUCA1B	1.673	-0.23878	2.46782e-05	0.000169223	GUCA1B
GGACT	-1.60737	-0.95617	2.50082e-05	0.000171211	GGACT
SYTL3	-1.79322	-1.09935	2.56925e-05	0.000175332	SYTL3
ENSG00000270127	-1.0931	0.704502	2.67971e-05	0.000182505	ENSG00000270127
LINC03010	2.4804	-1.97982	2.69546e-05	0.000183358	LINC03010
ENSG00000279692	-1.62216	-1.02782	2.71982e-05	0.000184793	ENSG00000279692
SMAGP	1.01156	1.20523	2.7498e-05	0.000186534	SMAGP
ENSG00000282381	-1.00526	0.837201	2.81881e-05	0.000190835	ENSG00000282381
HOTTIP	1.87306	-0.955851	2.85213e-05	0.000192938	HOTTIP
CD72	1.36232	-0.475817	2.91931e-05	0.000197169	CD72
GNRHR2	1.13575	0.0659917	2.92179e-05	0.00019718	GNRHR2
CACNA1A	2.03423	-1.40998	2.9237e-05	0.000197231	CACNA1A
OAS1	-1.27409	-0.163175	2.99608e-05	0.000201536	OAS1
ELOVL2-AS1	-1.62809	-1.11852	3.00832e-05	0.000202219	ELOVL2-AS1
ENSG00000260966	1.32453	1.10002	3.02036e-05	0.000202949	ENSG00000260966
TMEM119	1.6315	-0.874945	3.02735e-05	0.000203258	TMEM119
ENSG00000293363	1.55051	-0.131788	3.0371e-05	0.000203752	ENSG00000293363
PGAM2	1.05342	0.846398	3.10008e-05	0.000207732	PGAM2
ENSG00000272072	1.83716	-0.408361	3.12201e-05	0.000208873	ENSG00000272072
ENSG00000261079	-1.90116	-1.39645	3.12702e-05	0.000209127	ENSG00000261079
ROR1	-1.56025	-0.772512	3.24765e-05	0.000216463	ROR1
PLAC8	-2.43562	-1.98248	3.26133e-05	0.000217256	PLAC8
ENSG00000298231	-2.5958	-2.20175	3.41851e-05	0.000226396	ENSG00000298231
FRRS1	-1.31698	0.201292	3.48973e-05	0.000230669	FRRS1
ENSG00000299185	1.97544	-1.59977	3.49808e-05	0.000231131	ENSG00000299185
ENSG00000274248	-1.79206	-0.760333	3.54011e-05	0.000233365	ENSG00000274248
MAP3K5	-1.14629	0.269916	3.64941e-05	0.000240106	MAP3K5
FAM181A-AS1	-1.06697	0.51937	3.68675e-05	0.000242376	FAM181A-AS1
LRRC46	-1.62456	-1.17037	3.6897e-05	0.000242476	LRRC46
MAILR	1.08229	0.325491	3.69901e-05	0.000242994	MAILR
MYO7B	2.46812	-2.14082	3.73919e-05	0.000245444	MYO7B
TCEA3	1.13712	-0.0681377	3.7524e-05	0.000246122	TCEA3
ENSG00000279246	1.49872	0.021428	3.8294e-05	0.000250691	ENSG00000279246
NEK11	-1.02251	1.28479	3.84805e-05	0.000251718	NEK11
PLCL2	1.37683	-0.467119	3.90592e-05	0.000255307	PLCL2
NMI	-1.03093	0.484814	3.99171e-05	0.000260018	NMI
SQOR	1.1625	0.103833	4.00152e-05	0.000260558	SQOR
ENSG00000255835	2.20917	-1.66293	4.1947e-05	0.000272408	ENSG00000255835
ITGA6-AS1	-2.13457	-1.73772	4.23201e-05	0.000274412	ITGA6-AS1
ENSG00000280294	1.51195	-0.437241	4.26614e-05	0.000276415	ENSG00000280294
LINC03032	-2.05608	-1.68513	4.27855e-05	0.000277114	LINC03032
ENSG00000284747	-1.49835	-0.938754	4.28814e-05	0.00027763	ENSG00000284747
ENSG00000289516	1.18897	-0.144403	4.36185e-05	0.000281974	ENSG00000289516
ENSG00000280241	1.75774	-1.00125	4.42361e-05	0.000285749	ENSG00000280241
ENSG00000232906	-2.00652	-1.63641	4.5522e-05	0.000293389	ENSG00000232906
ENSG00000257060	-1.45427	-0.741003	4.56468e-05	0.000294082	ENSG00000257060
LSP1	1.30362	0.357305	4.59746e-05	0.00029597	LSP1
ENSG00000299990	-1.35412	-0.644299	4.62756e-05	0.000297571	ENSG00000299990
IFIT1	-1.11679	0.258072	4.68776e-05	0.000301328	IFIT1
HSPA2	1.44933	-0.364179	4.72699e-05	0.000303392	HSPA2
TCIM	-1.18075	0.10085	4.74101e-05	0.000304178	TCIM
PCK1	-2.36357	-1.8995	4.77189e-05	0.000305887	PCK1
ADPRHL1	-1.10013	0.417804	4.79189e-05	0.00030698	ADPRHL1
MYOZ3-AS1	1.56154	-1.04867	4.83604e-05	0.000309343	MYOZ3-AS1
ENSG00000280187	-1.19185	0.302027	4.86578e-05	0.000311012	ENSG00000280187
ENSG00000290971	1.23725	0.0810915	4.87394e-05	0.000311417	ENSG00000290971
USP46-DT	-1.62504	-1.12799	4.94716e-05	0.000315386	USP46-DT
LAMB2P1	2.08993	-1.77569	5.1034e-05	0.000324497	LAMB2P1
ENSG00000183154	-1.38113	-0.343899	5.11756e-05	0.000325155	ENSG00000183154
ENSG00000258610	1.04415	2.60583	5.13259e-05	0.000325745	ENSG00000258610
ENSG00000299885	2.14233	-1.83249	5.40703e-05	0.000341005	ENSG00000299885
RBKS	-1.3572	-0.61402	5.41535e-05	0.000341403	RBKS
PCDH12	-1.50414	-0.754746	5.55056e-05	0.000348638	PCDH12
KL	-1.38972	-0.523938	5.58897e-05	0.000350792	KL
LINC01122	-1.65147	-1.214	5.59304e-05	0.000350918	LINC01122
FBXL9P	-1.29419	-0.174384	5.6419e-05	0.000353854	FBXL9P
SDSL	-1.17333	0.288044	5.67304e-05	0.000355451	SDSL
BORCS8-MEF2B	1.11334	1.15302	5.7637e-05	0.000360962	BORCS8-MEF2B
ENSG00000310101	1.93318	-1.70211	5.83504e-05	0.000364626	ENSG00000310101
ENSG00000272980	-1.27379	0.357748	5.88816e-05	0.000367406	ENSG00000272980
ERCC6L2-AS1	-1.06568	0.310316	5.99164e-05	0.00037318	ERCC6L2-AS1
ENSG00000291105	-1.58674	-1.05789	6.11566e-05	0.000380627	ENSG00000291105
ENSG00000280136	-2.4694	-1.9802	6.13006e-05	0.000381244	ENSG00000280136
ENSG00000289371	1.92519	-1.70039	6.14621e-05	0.00038211	ENSG00000289371
BHLHA15	1.03396	0.683381	6.36831e-05	0.000394192	BHLHA15
FAUP4	-1.69389	-0.719048	6.37528e-05	0.000394481	FAUP4
TBC1D26	2.53933	-1.44381	6.40592e-05	0.000396232	TBC1D26
ENSG00000290931	-1.36459	-0.237448	6.555e-05	0.000405013	ENSG00000290931
ENSG00000293486	1.92056	-0.657518	6.68576e-05	0.000412494	ENSG00000293486
SLC8A1	1.06227	0.647601	6.9245e-05	0.000425376	SLC8A1
B4GAT1-DT	-1.11148	0.392561	6.95235e-05	0.000426933	B4GAT1-DT
PLAG1	1.03529	0.57994	7.15388e-05	0.000438677	PLAG1
GCNT1	-1.51054	-0.422727	7.2148e-05	0.00044146	GCNT1
EMICERI	-2.16373	-1.9195	7.2218e-05	0.000441729	EMICERI
ENSG00000286710	1.43688	-0.843182	7.22642e-05	0.00044179	ENSG00000286710
LINC02197	-2.0876	-1.49943	7.2887e-05	0.000444864	LINC02197
PWAR5	1.74566	-0.0857696	7.36102e-05	0.000448956	PWAR5
ENSG00000263235	-1.63733	-1.21748	7.47579e-05	0.00045563	ENSG00000263235
ITGA2B	1.13893	1.00931	7.63755e-05	0.000465157	ITGA2B
STAMBPL1	1.68351	-0.676302	8.02937e-05	0.00048624	STAMBPL1
ENSG00000260274	-1.61232	-1.28623	8.50482e-05	0.000512665	ENSG00000260274
TNFAIP6	1.71081	-1.35101	8.74279e-05	0.000524968	TNFAIP6
HSPA12B	1.87596	-1.38336	8.76247e-05	0.000525964	HSPA12B
SEMA3G	-1.41664	-0.662178	8.76615e-05	0.000526	SEMA3G
LRRC8E	-1.15813	0.0701729	8.87688e-05	0.000532126	LRRC8E
HOXA5	1.28753	-0.333117	8.90549e-05	0.000533609	HOXA5
ENSG00000277151	1.48632	-1.04642	9.04673e-05	0.000541122	ENSG00000277151
ADAM33	1.05554	1.0064	9.09088e-05	0.000543571	ADAM33
MTHFS	-1.11628	1.11054	9.14914e-05	0.000546289	MTHFS
DMRT2	1.47724	-0.661577	9.28542e-05	0.000553868	DMRT2
ENSG00000290315	-1.00753	0.183267	9.28583e-05	0.000553868	ENSG00000290315
ENSG00000286964	-1.02961	0.493692	9.30291e-05	0.000554693	ENSG00000286964
FALEC	1.09712	0.12044	9.3129e-05	0.000555064	FALEC
CD70	1.27386	-0.317186	9.31565e-05	0.000555064	CD70
ENSG00000285728	1.15254	1.42423	9.45396e-05	0.000562118	ENSG00000285728
KCNQ1OT1	1.13412	2.47693	9.67e-05	0.00057322	KCNQ1OT1
PDPN	-1.8742	-1.47575	9.79899e-05	0.0005791	PDPN
ENSG00000261329	-1.87435	-0.966795	9.92538e-05	0.000585663	ENSG00000261329
ANTKMT	1.1211	5.33805	0.000101365	0.000596676	ANTKMT
LINC00683	-1.11864	0.00644983	0.000101945	0.000599884	LINC00683
TRIM38	-1.5964	-0.83771	0.000104251	0.000612184	TRIM38
FGF8	1.77507	-1.56197	0.000107287	0.00062763	FGF8
LINC00622	2.2559	-2.14161	0.000107572	0.000629087	LINC00622
ENSG00000258461	-1.40018	-0.761627	0.000108194	0.000632286	ENSG00000258461
NPAS1	1.35433	-0.264862	0.000109859	0.000640917	NPAS1
EPB41L4A	1.59363	-1.15256	0.000111918	0.000651416	EPB41L4A
BEX2	1.19588	-0.37594	0.000111926	0.000651416	BEX2
LINC01905	-2.21331	-1.40928	0.000113395	0.000658619	LINC01905
ENSG00000267303	-1.43883	3.33529	0.000115625	0.000669064	ENSG00000267303
IL33	1.15897	0.259665	0.000115783	0.000669523	IL33
LMNTD2-AS1	2.06846	-1.29499	0.000116088	0.00067083	LMNTD2-AS1
SLCO5A1-AS1	-1.27	-0.248839	0.00011726	0.000676914	SLCO5A1-AS1
APOL1	-1.78958	-1.26483	0.00011807	0.000680898	APOL1
MIR34AHG	-1.0204	4.52793	0.000118396	0.000682138	MIR34AHG
PCDHGB7	-1.83868	-1.45014	0.000119507	0.000687791	PCDHGB7
ENSG00000285505	3.17012	-0.688868	0.00012125	0.000697353	ENSG00000285505
CTXND1	1.08497	0.158333	0.000121553	0.000698623	CTXND1
IER3	-1.64344	-0.797854	0.000123606	0.000708514	IER3
ENSG00000250993	-1.73043	-1.05685	0.0001258	0.000720361	ENSG00000250993
SERPING1	2.20106	-2.16437	0.000126684	0.000724695	SERPING1
ENSG00000261478	1.20103	-0.377816	0.000127055	0.000726569	ENSG00000261478
UXT-AS1	-1.06683	0.306517	0.000137011	0.000780105	UXT-AS1
RNF157-AS1	-1.14059	-0.274786	0.000137368	0.000781612	RNF157-AS1
HFE	-1.37147	-0.732069	0.000141381	0.00080364	HFE
FMNL1	1.67673	-1.10524	0.00014206	0.000806692	FMNL1
CCDC183	1.64448	-0.793707	0.000142541	0.000808885	CCDC183
KLHDC9	-1.51515	-0.841201	0.000145302	0.000822639	KLHDC9
ENSG00000310534	1.9205	-1.71128	0.00014613	0.000827049	ENSG00000310534
FTLP3	1.55768	-1.17752	0.000147228	0.000831885	FTLP3
PTH1R	2.0259	-1.81432	0.000150074	0.00084656	PTH1R
SYCP2	1.12888	-0.3159	0.000150164	0.000846792	SYCP2
CRACDL	1.01921	0.716013	0.000151385	0.000853113	CRACDL
ENSG00000296053	1.09047	0.170194	0.000151716	0.000854695	ENSG00000296053
ENSG00000288538	-1.60687	-1.13271	0.000155399	0.00087342	ENSG00000288538
CDYL2	2.1579	-2.07027	0.000155474	0.000873556	CDYL2
ENSG00000248751	1.21297	-0.345749	0.000155588	0.000873908	ENSG00000248751
SLC44A3	-1.66141	-1.36908	0.000156832	0.00088044	SLC44A3
ABCA9	-1.07073	0.320784	0.000157508	0.000883234	ABCA9
C15orf62	-1.5713	-1.1006	0.000158772	0.000889738	C15orf62
RAB4B-EGLN2	1.70481	-0.552911	0.000159475	0.000892796	RAB4B-EGLN2
PTOV1-AS1	-1.18503	0.160927	0.000160525	0.000898086	PTOV1-AS1
LINC00987	1.6035	-1.36621	0.000162168	0.000906981	LINC00987
ABCD2	1.20782	0.467748	0.000169313	0.000942306	ABCD2
RASL12	1.44821	-1.03713	0.000169539	0.000943239	RASL12
CTSH	1.11186	0.384576	0.000181796	0.000999701	CTSH
FILIP1	-1.80794	-1.60208	0.000185539	0.00101766	FILIP1
PLD5P1	2.21548	-2.07383	0.000188628	0.00103327	PLD5P1
OGFRP1	-1.47363	-0.951528	0.000193379	0.00105794	OGFRP1
ENSG00000255455	1.67184	0.10114	0.000194129	0.00106068	ENSG00000255455
NINJ2	1.87896	-1.83526	0.000194757	0.00106377	NINJ2
FBLN5	1.80599	-1.69978	0.000202968	0.00110472	FBLN5
ENSG00000286207	-2.14593	-2.19154	0.000203844	0.00110879	ENSG00000286207
TPTEP2-CSNK1E	2.17507	-0.0386131	0.000205008	0.0011144	TPTEP2-CSNK1E
PAK5	1.02856	1.17761	0.000207804	0.00112745	PAK5
ENSG00000267102	-1.95521	-1.41727	0.000208965	0.00113302	ENSG00000267102
ENSG00000254510	-1.41355	-1.0008	0.000209325	0.00113426	ENSG00000254510
WNT5A	-1.6218	-0.735775	0.000211101	0.00114242	WNT5A
DCST2	1.49641	-1.17887	0.000215386	0.00116266	DCST2
ENSG00000294530	-1.85061	-1.73882	0.000218634	0.00117945	ENSG00000294530
DLG5-AS1	-1.47522	-0.78951	0.000218863	0.00118031	DLG5-AS1
ENSG00000254783	-1.7404	-1.44086	0.000225898	0.00121517	ENSG00000254783
ENSG00000247970	1.99178	-1.9348	0.000232298	0.00124606	ENSG00000247970
ABCC6P2	1.75568	-1.33399	0.000232352	0.00124606	ABCC6P2
ENSG00000261798	1.43322	-0.414225	0.000232449	0.00124609	ENSG00000261798
ENSG00000260086	1.11685	-0.280517	0.000236589	0.00126709	ENSG00000260086
ENSG00000304438	1.42006	-0.956254	0.000241145	0.00128906	ENSG00000304438
TLCD1	-1.10241	0.00588597	0.000241639	0.00129129	TLCD1
HOPX	1.51851	-1.08432	0.000255143	0.0013558	HOPX
GRIN1	1.44774	-0.990681	0.000256444	0.00136145	GRIN1
CNN1	1.19757	-0.257778	0.000258867	0.00137345	CNN1
FGGY-DT	-1.7228	-1.17293	0.000259644	0.00137672	FGGY-DT
ENSG00000307047	1.0793	-0.1566	0.000259746	0.00137683	ENSG00000307047
LINC01134	-1.92609	-1.60219	0.000261736	0.00138652	LINC01134
MRGPRF	-1.85677	-1.91705	0.000265406	0.00140465	MRGPRF
VANGL1	-1.30172	-0.612402	0.000265904	0.00140685	VANGL1
CCNO	1.53421	-1.29527	0.000267219	0.00141293	CCNO
KLRK1-AS1	-1.15794	-0.20081	0.000268136	0.00141648	KLRK1-AS1
HOXB-AS1	-1.24945	0.076163	0.000268223	0.00141648	HOXB-AS1
WASH4P	1.0459	0.802096	0.000270399	0.0014273	WASH4P
ATP8B3	1.06953	0.295125	0.00027044	0.0014273	ATP8B3
NAT1	-1.1137	-0.31277	0.000278955	0.00146815	NAT1
ENSG00000226578	1.83116	-1.61366	0.000287278	0.0015087	ENSG00000226578
ANKRD20A1	1.03414	0.350944	0.000293611	0.00153864	ANKRD20A1
ENSG00000289019	-1.75238	-1.56524	0.000303087	0.00158197	ENSG00000289019
EXOC3L1	1.53797	-0.506383	0.000303511	0.0015837	EXOC3L1
ENSG00000293997	1.27516	-0.640218	0.000309538	0.00161294	ENSG00000293997
RPRML	1.06168	0.792971	0.000309986	0.00161452	RPRML
ENSG00000280073	2.21396	-2.02384	0.00031164	0.00162165	ENSG00000280073
ENSG00000286616	1.30003	-0.731135	0.000319664	0.00165935	ENSG00000286616
TNNT1	1.68042	-1.56522	0.000322335	0.00167118	TNNT1
IL34	1.4295	-1.2146	0.000323646	0.00167747	IL34
FER1L6	-1.34137	-0.484111	0.000324739	0.00168179	FER1L6
CEL	-1.00715	0.521384	0.000327632	0.00169504	CEL
ENSG00000300229	-1.75713	-1.55388	0.000330563	0.00170916	ENSG00000300229
ANGPTL1	1.10864	0.00124828	0.000332429	0.00171725	ANGPTL1
ENSG00000288759	1.05818	-0.00391693	0.00033407	0.00172468	ENSG00000288759
ENSG00000260136	-1.56018	-1.37031	0.000340241	0.00175335	ENSG00000260136
AATBC	-2.03485	-2.00556	0.000343218	0.00176603	AATBC
ENSG00000279822	1.12116	-0.312428	0.000345427	0.00177686	ENSG00000279822
ENSG00000247934	-2.07253	-2.09625	0.000348558	0.00179242	ENSG00000247934
DLGAP1	-1.31371	-0.906712	0.000349732	0.00179737	DLGAP1
ENSG00000287697	-2.20026	-2.29675	0.000354421	0.00181873	ENSG00000287697
HOXA11	1.95469	-1.87423	0.000362725	0.00185464	HOXA11
ENSG00000253875	1.73727	-1.68583	0.000365064	0.00186325	ENSG00000253875
ENSG00000214999	1.8872	-1.81342	0.000370376	0.00188528	ENSG00000214999
INHA	1.14068	0.229972	0.000376479	0.00191349	INHA
ENSG00000286232	-2.16114	-2.32431	0.000377876	0.00191938	ENSG00000286232
ENSG00000259460	-1.02641	0.110573	0.000388328	0.00196376	ENSG00000259460
RASSF10-DT	1.10773	0.073117	0.000399174	0.00201144	RASSF10-DT
ITGA10	-1.21854	-0.650226	0.000401795	0.00202345	ITGA10
GRAMD2A	1.59987	-1.54698	0.000403151	0.00202891	GRAMD2A
LINC02732	-1.91434	-1.87678	0.000405783	0.00204052	LINC02732
JHY	1.54793	-1.33157	0.000412327	0.00206774	JHY
ITPR3-AS1	1.06255	-0.00382728	0.000412338	0.00206774	ITPR3-AS1
ENSG00000272942	-1.51749	-0.484009	0.000413728	0.00207132	ENSG00000272942
TMED2-DT	-1.00849	0.736558	0.000420923	0.00210486	TMED2-DT
ENSG00000260777	1.06195	-0.257397	0.000430557	0.002148	ENSG00000260777
MAP1LC3B2	1.59529	-1.66407	0.00044108	0.00219599	MAP1LC3B2
NPFF	-1.68561	-1.50834	0.000454763	0.00225556	NPFF
H2AZ1-DT	1.18464	-0.439726	0.000456599	0.00226335	H2AZ1-DT
GATA2	1.82974	-1.8529	0.000457946	0.00226936	GATA2
IRF2-DT	-1.36631	-0.593418	0.00046859	0.00231739	IRF2-DT
C2	1.23018	-0.697404	0.000480772	0.00236871	C2
BEST4	-1.76319	-1.63485	0.000487542	0.00240067	BEST4
TMEM139-AS1	1.08809	-0.246023	0.000490712	0.00241489	TMEM139-AS1
PDGFA-DT	1.61558	-0.433645	0.000500119	0.00245763	PDGFA-DT
NLRP1	-1.30534	-0.97339	0.000505817	0.00248206	NLRP1
FAM88D	-1.7751	0.0579408	0.000508379	0.00249176	FAM88D
ENSG00000285733	-1.51872	-1.55562	0.000537726	0.00262053	ENSG00000285733
ENSG00000277159	-1.11369	-0.31398	0.000542314	0.00264138	ENSG00000277159
TBX6	1.14799	0.443186	0.000542526	0.00264166	TBX6
DRC3	-1.11125	-0.428518	0.000551611	0.00268359	DRC3
ENSG00000283959	-1.56085	-1.56425	0.000561547	0.00272804	ENSG00000283959
MEF2C-AS1	1.23143	-0.861581	0.000562443	0.00273162	MEF2C-AS1
GALNT6	1.30949	-1.00194	0.000568191	0.00275717	GALNT6
ENSG00000261335	-1.6411	-1.72067	0.000571072	0.00276564	ENSG00000261335
ENSG00000300602	-1.40338	-1.32265	0.000577245	0.00279236	ENSG00000300602
STAG3L2	1.73354	-1.82787	0.000577559	0.00279309	STAG3L2
COL1A1	-1.46637	-1.08583	0.000591489	0.00285075	COL1A1
ENSG00000278126	-1.1172	-0.625943	0.000600417	0.00288692	ENSG00000278126
KCP	1.10833	-0.390704	0.000600688	0.00288693	KCP
ENSG00000287576	-1.83275	-1.91732	0.000616181	0.00294892	ENSG00000287576
CHKA-DT	1.38598	-0.452907	0.000621077	0.00296901	CHKA-DT
CA3-AS1	1.88891	-2.02517	0.000625126	0.00298502	CA3-AS1
ENSG00000296775	-1.18452	0.355811	0.00062779	0.00299522	ENSG00000296775
SNORA71B	-1.79587	-1.48063	0.000630189	0.00300415	SNORA71B
ENSG00000284642	1.19722	-0.754861	0.000633511	0.0030183	ENSG00000284642
RANBP3L	-1.10185	0.129797	0.000650364	0.00308565	RANBP3L
ENSG00000255224	-1.399	-0.249417	0.000659206	0.00312326	ENSG00000255224
ENSG00000285816	1.2303	1.61318	0.00066584	0.00314944	ENSG00000285816
KCTD16	1.24779	-0.968431	0.00066918	0.00316436	KCTD16
ELOVL3	1.77059	-1.81439	0.000670936	0.0031709	ELOVL3
ENSG00000203644	-1.0306	-0.198261	0.000674023	0.00318196	ENSG00000203644
ENSG00000287853	1.39538	-1.24081	0.000686771	0.00323856	ENSG00000287853
IKZF2	1.18917	-0.577015	0.00068727	0.00323982	IKZF2
RPL23AP97	2.02011	-2.01993	0.000689667	0.00324767	RPL23AP97
DDX60	-1.05628	-0.287292	0.000697597	0.00327963	DDX60
LINC01132	-1.67628	-1.6866	0.00071226	0.00333752	LINC01132
ABCB4	1.28602	-0.736878	0.00072782	0.00340108	ABCB4
ENSG00000243679	1.00624	1.89462	0.000731577	0.00341583	ENSG00000243679
ENSG00000272320	1.52816	-1.4682	0.000746629	0.00347753	ENSG00000272320
GARIN1A	-1.08891	-0.261734	0.000753893	0.00350849	GARIN1A
ENSG00000285942	1.38661	-0.817501	0.000767783	0.00356341	ENSG00000285942
MID2	1.78287	-1.97861	0.000775649	0.00359698	MID2
CPLX3	1.01958	0.511567	0.00079173	0.00365762	CPLX3
ENSG00000287249	-1.51425	-1.59101	0.000808287	0.003722	ENSG00000287249
ENSG00000288049	-1.29125	-1.11807	0.000817828	0.00375985	ENSG00000288049
ASB2	-1.82308	-2.0453	0.000830946	0.00381399	ASB2
CFAP58	1.98242	-1.75869	0.000833185	0.0038222	CFAP58
ANKRD24	1.12437	0.233904	0.000839493	0.003847	ANKRD24
ENSG00000298816	-1.54072	-0.699943	0.000844825	0.00386416	ENSG00000298816
ENSG00000290705	-2.23223	-1.98376	0.000845225	0.00386495	ENSG00000290705
ENSG00000276334	1.10634	-0.203139	0.000884182	0.00401723	ENSG00000276334
NTSR2	1.53992	-1.36872	0.000893063	0.00405003	NTSR2
SLC15A3	-1.36739	-1.24429	0.000910742	0.00411924	SLC15A3
ENSG00000289026	-2.02277	-2.26796	0.000912351	0.00412472	ENSG00000289026
ENSG00000302890	-1.22254	-0.277544	0.000920362	0.00415346	ENSG00000302890
ENSG00000267952	1.18767	-0.365677	0.0009205	0.00415346	ENSG00000267952
CATSPERG	1.40021	-1.43827	0.00093754	0.00421918	CATSPERG
ENSG00000293322	-1.55146	-1.30693	0.000939929	0.00422881	ENSG00000293322
ENSG00000296343	-1.47458	-1.43899	0.000954215	0.00428178	ENSG00000296343
SNHG31	-1.04354	-0.352826	0.000959541	0.00430229	SNHG31
ENSG00000271737	-1.79105	-1.09257	0.000963342	0.00431706	ENSG00000271737
HAS2-AS1	1.06741	-0.500974	0.00096441	0.00431958	HAS2-AS1
DRD4	1.42422	-0.86711	0.000975633	0.00436297	DRD4
ENSG00000215097	1.77927	-2.07449	0.000978322	0.00436937	ENSG00000215097
ENSG00000258768	1.46638	-0.920051	0.000994136	0.0044306	ENSG00000258768
CCN3	1.33711	-1.15405	0.000996939	0.00443968	CCN3
PLEK2	1.31643	-1.24113	0.00100029	0.00445103	PLEK2
ENSG00000296223	1.21317	-0.883708	0.0010073	0.00447872	ENSG00000296223
ENSG00000276101	1.74359	-1.29858	0.00101836	0.00452081	ENSG00000276101
TMEM269	1.05233	-0.224051	0.00102302	0.00453917	TMEM269
TUSC1	1.02086	0.0277914	0.00102982	0.00456576	TUSC1
TMEM102	1.27004	-1.15587	0.00107643	0.0047477	TMEM102
RPA4	-1.56491	-1.70089	0.00108141	0.00476238	RPA4
TUBBP10	-1.61301	-1.75933	0.00108646	0.00477836	TUBBP10
ENSG00000224635	-1.73717	-1.75139	0.00111336	0.00488282	ENSG00000224635
ENSG00000288873	1.02458	-0.0441249	0.00111747	0.00489703	ENSG00000288873
ENSG00000272173	-1.00772	-0.235436	0.00112973	0.00494459	ENSG00000272173
TLL2	1.27166	-1.19302	0.0011406	0.0049856	TLL2
C16orf96	1.35283	-1.21486	0.00115278	0.00503368	C16orf96
ABCA17P	1.57133	-1.17549	0.00115343	0.00503441	ABCA17P
ENSG00000269792	1.93599	-2.23655	0.00116585	0.00508292	ENSG00000269792
ZNF887P	-1.1462	-0.284609	0.00117	0.0050997	ZNF887P
ENSG00000238142	1.25858	-0.927548	0.00119185	0.00518437	ENSG00000238142
ENSG00000223969	-1.1209	-0.108133	0.00120871	0.00524965	ENSG00000223969
LINC02724	1.66544	-1.69944	0.00123838	0.00536456	LINC02724
CCDC110	1.0215	-0.32361	0.00126086	0.00545255	CCDC110
LINC00957	1.38404	-1.50442	0.00129699	0.00558751	LINC00957
CAPN6	-1.59118	-1.53648	0.00130224	0.00560446	CAPN6
SH2D6	-1.19165	-0.713577	0.00132198	0.00567796	SH2D6
FAM78B	1.60022	-1.75445	0.00139502	0.0059494	FAM78B
AQP3	1.39446	-1.25813	0.00139682	0.00595438	AQP3
ENSG00000258465	1.5137	-1.31221	0.00145704	0.00617098	ENSG00000258465
LAMP3	1.33338	-1.38079	0.00151788	0.00639429	LAMP3
NARF-IT1	-1.55846	-1.77545	0.00158207	0.0066392	NARF-IT1
LINC00402	-1.44815	-1.56837	0.00158843	0.00665634	LINC00402
ENSG00000288792	-1.07055	0.292995	0.00159375	0.00667645	ENSG00000288792
TPH1	-1.55681	-1.63279	0.00159401	0.00667645	TPH1
CSRP1-AS1	-1.13313	-0.674722	0.00159682	0.00668329	CSRP1-AS1
ENSG00000279302	1.07058	-0.381016	0.00159939	0.00669238	ENSG00000279302
PCDHB13	1.167	-0.806053	0.00161224	0.00673791	PCDHB13
ENSG00000283580	1.80583	-1.88481	0.0016149	0.00674571	ENSG00000283580
LINC01173	-1.40036	-1.53563	0.0016185	0.00675745	LINC01173
KRT18P55	1.3125	-0.805431	0.00163591	0.00682009	KRT18P55
ENSG00000298291	-1.77225	-1.65816	0.00167836	0.00697733	ENSG00000298291
STON1-GTF2A1L	2.78749	-1.12832	0.00167895	0.00697733	STON1-GTF2A1L
NAALADL2	-1.0367	-0.568849	0.00168099	0.00698412	NAALADL2
SPMIP6	-1.82364	-2.26823	0.00168455	0.00699211	SPMIP6
FHAD1	-1.20301	-0.945774	0.00168503	0.00699237	FHAD1
ENSG00000267287	-1.13049	-0.542663	0.00169658	0.00703689	ENSG00000267287
ENSG00000267568	-1.48837	-1.4278	0.00170848	0.00708108	ENSG00000267568
ENSG00000279489	1.72892	-2.11578	0.00176116	0.00726937	ENSG00000279489
ENSG00000256566	1.2453	-0.954624	0.00177356	0.00731522	ENSG00000256566
ENSG00000280537	-1.36507	-0.661617	0.00177595	0.00732332	ENSG00000280537
PCSK1	1.06278	-0.485333	0.00183875	0.00755489	PCSK1
SGK3	1.10345	0.798854	0.00185311	0.00759974	SGK3
GALR3	1.60512	-1.91572	0.00185569	0.00760613	GALR3
MYO15B	1.19665	-0.00439282	0.00185723	0.00761061	MYO15B
LCMT1-AS1	1.17874	-1.04744	0.00187351	0.00766811	LCMT1-AS1
SLC35D3	1.1087	-0.47377	0.00191198	0.0078031	SLC35D3
TRIM67	1.3622	-0.604773	0.00191683	0.00781914	TRIM67
ENSG00000263620	1.46006	0.840144	0.00194496	0.00792061	ENSG00000263620
PIWIL4	1.21656	-1.06636	0.00196162	0.00797702	PIWIL4
ENSG00000274895	-1.7148	-1.66956	0.00196836	0.00799871	ENSG00000274895
GAPDH-DT	-1.10656	-0.812245	0.00202192	0.00817486	GAPDH-DT
ENSG00000300428	-1.18902	-0.821714	0.00208365	0.00837141	ENSG00000300428
ENSG00000287769	-1.14516	-0.694756	0.00216916	0.00867093	ENSG00000287769
ABCA8	-1.18118	-0.781036	0.00221264	0.00881282	ABCA8
ENSG00000271795	1.30999	-1.12972	0.00226194	0.00898401	ENSG00000271795
CFAP206	-1.48177	-1.72537	0.00231797	0.00916171	CFAP206
F2RL2	-1.38557	-1.5496	0.0023223	0.00917455	F2RL2
ENSG00000287064	-1.16804	-1.0733	0.00233124	0.00920776	ENSG00000287064
LINC00310	-1.31153	-1.42486	0.00234384	0.00924681	LINC00310
ENSG00000274220	-1.17771	-0.964846	0.00238011	0.00936607	ENSG00000274220
PI15	-1.2066	-1.21658	0.00240721	0.0094574	PI15
WHAMMP4	-1.00072	-0.0558686	0.00243041	0.00953538	WHAMMP4
ENSG00000262691	1.15275	-0.453262	0.00243942	0.00956192	ENSG00000262691
ENSG00000293642	-1.18932	-1.10182	0.00246024	0.00963687	ENSG00000293642
EFCAB10	-1.62481	-2.06997	0.00251979	0.00984454	EFCAB10
CNTD1	1.53642	-1.95708	0.00252965	0.009877	CNTD1
LINC02037	-1.74679	-2.19342	0.00253606	0.00989524	LINC02037
S100A2	-1.42977	-1.24888	0.00255109	0.00993569	S100A2
ENSG00000272720	1.46842	-1.4543	0.00265433	0.0102814	ENSG00000272720
TLR9	1.733	-1.6588	0.00267735	0.0103494	TLR9
ENSG00000288548	1.49872	-1.54544	0.00268982	0.0103882	ENSG00000288548
KEL	1.12323	-0.500781	0.00273948	0.0105512	KEL
ENSG00000250999	1.4114	-1.55813	0.00274874	0.0105821	ENSG00000250999
MIR3677HG	-1.25329	-0.916062	0.00275315	0.0105961	MIR3677HG
GFI1	1.11772	-0.85709	0.00275414	0.0105961	GFI1
LINC01170	1.16759	-0.902585	0.00280946	0.0107745	LINC01170
ENSG00000257176	-1.10141	-0.773716	0.00288953	0.0110493	ENSG00000257176
ENSG00000279518	-1.40461	-1.7963	0.00289215	0.0110569	ENSG00000279518
WFDC1	1.23013	-1.35156	0.00289325	0.0110586	WFDC1
KIF23-AS1	-1.39063	-1.73752	0.00292547	0.0111642	KIF23-AS1
ENSG00000301406	-1.22683	-1.25336	0.00296636	0.0113076	ENSG00000301406
SSBP3-AS1	1.4002	-1.50226	0.00299932	0.0114179	SSBP3-AS1
LRRC8D-DT	-1.38441	-1.56189	0.00300893	0.0114519	LRRC8D-DT
ENSG00000228172	-1.27285	-1.45618	0.00302217	0.0114961	ENSG00000228172
RDH16	1.53761	-1.79368	0.00309715	0.0117353	RDH16
ENSG00000253917	1.74219	-1.99973	0.00314787	0.0118984	ENSG00000253917
C13orf46	-1.11277	-0.5171	0.00315223	0.011907	C13orf46
LINC03007	1.15231	-0.858228	0.00319545	0.0120382	LINC03007
LINC00920	-1.00139	-0.72959	0.00322216	0.0121254	LINC00920
ENSG00000273355	-1.07852	-1.05964	0.00323431	0.0121631	ENSG00000273355
SMCO4	1.50694	-1.11998	0.00324729	0.0121958	SMCO4
DNAAF8	-1.12946	-0.985345	0.00327343	0.0122858	DNAAF8
ENSG00000288998	1.26391	-1.46697	0.00327931	0.0123052	ENSG00000288998
ENSG00000269425	1.47446	-1.77763	0.00328438	0.0123188	ENSG00000269425
PCDHB7	1.15512	-1.35219	0.00329074	0.0123318	PCDHB7
LINC02960	-1.1512	-0.575905	0.00329734	0.0123471	LINC02960
ENSG00000248206	-1.52991	-1.79448	0.00330526	0.0123726	ENSG00000248206
TEX14	1.25653	-1.2265	0.00334382	0.0125032	TEX14
ZBBX	1.5392	-2.14225	0.00341768	0.0127458	ZBBX
ENSG00000291313	-3.89962	0.182292	0.00343519	0.0128027	ENSG00000291313
CCDC87	-1.28635	-1.38635	0.0034518	0.0128575	CCDC87
SLC2A9	1.51858	-1.33785	0.00347676	0.012935	SLC2A9
ENSG00000241269	1.47435	-1.70213	0.0035259	0.0130921	ENSG00000241269
CAVIN3	-1.52271	-1.00309	0.00364753	0.0134733	CAVIN3
COSMOC	1.56304	-2.11568	0.00385387	0.0141284	COSMOC
ENSG00000237669	1.54871	-2.11596	0.00394319	0.0144155	ENSG00000237669
ENSG00000305914	1.22996	-0.193748	0.0039538	0.0144388	ENSG00000305914
VWF	1.25219	-1.33715	0.00398338	0.0145313	VWF
ENSG00000289609	-1.40491	-1.7238	0.00399198	0.0145564	ENSG00000289609
ENSG00000308765	1.19602	-1.19062	0.00399648	0.0145697	ENSG00000308765
DARS1-AS1	-1.11467	-0.931021	0.00405279	0.0147466	DARS1-AS1
ENSG00000280310	1.93283	-1.58301	0.0040579	0.014762	ENSG00000280310
TRD-AS1	-1.38398	-1.60348	0.00412432	0.0149575	TRD-AS1
KANSL1-AS1	-1.45057	-1.76175	0.00415313	0.0150475	KANSL1-AS1
ENSG00000268643	-1.27755	-0.551259	0.00417911	0.0151287	ENSG00000268643
SCUBE3	1.15615	-1.21657	0.00428925	0.0154585	SCUBE3
ENSG00000293698	2.24099	-1.34477	0.00430815	0.0155135	ENSG00000293698
LINC03062	-1.39585	-1.87352	0.00436782	0.0157018	LINC03062
ENSG00000228162	-1.08141	-0.84955	0.00437637	0.0157252	ENSG00000228162
ENSG00000300379	1.08834	0.322402	0.004379	0.0157288	ENSG00000300379
SWINGN	-1.37034	-1.74107	0.00442733	0.0158623	SWINGN
ENSG00000277763	-1.29462	-1.66744	0.00444766	0.0159184	ENSG00000277763
AVIL	-1.22566	-0.697801	0.00448852	0.0160512	AVIL
ENSG00000205959	1.35179	-1.53056	0.0045741	0.0163025	ENSG00000205959
ENSG00000299000	1.06369	-0.62134	0.00461346	0.0164256	ENSG00000299000
ENSG00000268400	1.47152	-1.79929	0.00466711	0.016591	ENSG00000268400
ENSG00000286650	-1.15384	-1.38023	0.00489353	0.0172776	ENSG00000286650
FOXN3-AS1	-1.13907	-1.21712	0.00489534	0.0172776	FOXN3-AS1
VEGFD	1.28346	-1.51424	0.00501852	0.0176248	VEGFD
ENSG00000248161	1.5906	-1.9378	0.00506244	0.0177534	ENSG00000248161
ENSG00000286549	1.38869	-1.88212	0.00520515	0.0181754	ENSG00000286549
ENSG00000232211	1.04826	-0.754426	0.00526711	0.0183616	ENSG00000232211
ENSG00000249319	1.04272	-0.0391014	0.00534128	0.0185746	ENSG00000249319
GTF2A1-AS1	-1.01549	-0.96002	0.00536204	0.018643	GTF2A1-AS1
ENSG00000299227	-1.22051	-1.28553	0.00543514	0.0188702	ENSG00000299227
FOXA3	1.16054	-1.35369	0.00546078	0.0189438	FOXA3
ENSG00000272909	1.08827	-0.849042	0.00553718	0.0191582	ENSG00000272909
CD163L1	1.56939	-2.21628	0.00556754	0.0192437	CD163L1
ENSG00000287787	-1.36646	-1.81636	0.00563186	0.0194384	ENSG00000287787
ENSG00000224376	1.11467	-1.16727	0.00566465	0.0195358	ENSG00000224376
IGSF3P2	1.01084	-0.305072	0.00572362	0.0197072	IGSF3P2
SLFN12L	-1.34323	-1.82931	0.00574145	0.0197647	SLFN12L
ENSG00000237326	-1.40764	-1.78088	0.00581679	0.0199917	ENSG00000237326
INSYN2A	-1.37486	-1.81548	0.00586701	0.020144	INSYN2A
H2BC4	-1.37957	-1.87724	0.00586922	0.0201475	H2BC4
ENSG00000273291	1.26572	-1.69929	0.00611625	0.0208652	ENSG00000273291
TENM2-AS1	1.14805	-1.19442	0.006182	0.0210685	TENM2-AS1
SGK2	1.07947	-0.961314	0.00618868	0.021087	SGK2
PLAC1	1.30365	-1.68678	0.00621284	0.0211609	PLAC1
LINC02610	1.03593	-0.958084	0.0064535	0.0218757	LINC02610
CHRFAM7A	-1.00413	-0.533705	0.00653012	0.0221046	CHRFAM7A
YPEL4	1.09918	-1.24062	0.00654213	0.0221365	YPEL4
ENSG00000280850	1.17465	-1.2403	0.00668444	0.0225464	ENSG00000280850
KCNJ6	-1.3082	-1.53371	0.00708735	0.0236945	KCNJ6
ENSG00000278986	-1.12553	-0.74516	0.00711741	0.0237716	ENSG00000278986
ENSG00000261459	1.38089	-1.15184	0.00714258	0.0238464	ENSG00000261459
ASPRV1	1.25866	-1.22005	0.00716765	0.023916	ASPRV1
PRPF31-AS1	1.11703	-1.16843	0.00717653	0.0239363	PRPF31-AS1
ENSG00000272129	-1.1452	-1.43808	0.00720334	0.0240069	ENSG00000272129
SRRM2-AS1	-1.02012	-0.680539	0.00726225	0.0241654	SRRM2-AS1
PHF10P2	-1.33028	-1.70545	0.00729638	0.0242553	PHF10P2
CLDN9	1.1605	-1.07844	0.00731309	0.024292	CLDN9
ENSG00000229727	1.20677	-1.14229	0.00735001	0.0243956	ENSG00000229727
APP-DT	1.13016	-1.36659	0.0073873	0.024505	APP-DT
SETBP1-DT	-1.11922	-0.858935	0.00746786	0.0247578	SETBP1-DT
MYO18B	-1.24347	-1.6339	0.00773725	0.0254621	MYO18B
CYP2U1-AS1	-1.0156	-0.726344	0.00782606	0.0256708	CYP2U1-AS1
AARSD1P1	1.33261	-1.13777	0.00789028	0.0258416	AARSD1P1
ENSG00000275055	-1.4459	-1.38741	0.00791648	0.0259125	ENSG00000275055
SLC4A5	1.43182	-1.60103	0.00793651	0.0259556	SLC4A5
ENSG00000289515	1.33209	-1.85342	0.00793727	0.0259556	ENSG00000289515
ELF3	-1.08944	-1.11989	0.00795238	0.0259901	ELF3
LINC01730	1.02182	-0.878123	0.00796469	0.0260253	LINC01730
UQCRFS1-DT	1.22215	-1.66673	0.00810388	0.0264019	UQCRFS1-DT
ENSG00000285130	1.07531	1.43	0.00846611	0.0273855	ENSG00000285130
RPL37A-DT	-1.39177	-2.02639	0.00849624	0.0274584	RPL37A-DT
GABRR2	-1.07148	-1.10584	0.00864337	0.0278901	GABRR2
TYMP	-1.14072	-1.17469	0.00865782	0.0279262	TYMP
ENSG00000260608	-1.13813	-1.39394	0.00871491	0.0280784	ENSG00000260608
ENSG00000308909	1.04462	-0.883881	0.00882187	0.0283534	ENSG00000308909
ENSG00000288053	1.50273	-2.16878	0.00882774	0.0283597	ENSG00000288053
ENSG00000267723	1.27147	-1.75629	0.00893069	0.0286276	ENSG00000267723
RUNDC3B	1.18034	-1.22507	0.0089461	0.0286716	RUNDC3B
LINC02935	1.40026	-1.95564	0.00899681	0.028807	LINC02935
CIITA	-1.14448	-1.32992	0.00903244	0.028894	CIITA
GUSBP14	2.66622	-0.669748	0.00937568	0.0298575	GUSBP14
AMN	1.39371	-1.52863	0.00938538	0.0298717	AMN
FAM86FP	-1.25489	-0.925648	0.00942202	0.0299547	FAM86FP
CHURC1-FNTB	1.1044	-0.749676	0.00996559	0.0313728	CHURC1-FNTB
TNFRSF11A	1.13279	-1.49967	0.00999039	0.0314341	TNFRSF11A
ENSG00000286786	1.02055	-1.11881	0.0100058	0.0314703	ENSG00000286786
ENSG00000290946	1.40595	-1.5379	0.0100359	0.031559	ENSG00000290946
PITRM1-AS1	-1.44847	-2.26892	0.0100616	0.0316224	PITRM1-AS1
RAB43	-1.12197	2.09899	0.0101996	0.0319794	RAB43
HOXB4	1.18483	-1.40682	0.0102108	0.0320088	HOXB4
ENSG00000286221	1.05805	-1.32388	0.0102302	0.0320343	ENSG00000286221
ENSG00000290071	-1.1447	-1.25301	0.0105388	0.0328677	ENSG00000290071
LINC00240	-1.1448	-1.42759	0.010633	0.0331373	LINC00240
ENSG00000282740	-1.47685	-1.73869	0.0106582	0.0331975	ENSG00000282740
BIVM-ERCC5	2.58236	-1.234	0.0109017	0.0338571	BIVM-ERCC5
ENSG00000259940	-1.2257	-1.70384	0.0109273	0.033918	ENSG00000259940
ENSG00000230303	1.17518	-1.12861	0.0109627	0.0339579	ENSG00000230303
ENSG00000273108	1.42913	-2.02369	0.0110418	0.0341429	ENSG00000273108
ENSG00000301393	1.02788	-0.811618	0.0111093	0.0343081	ENSG00000301393
ENSG00000295728	1.1422	-1.45359	0.0111482	0.034397	ENSG00000295728
ENSG00000269951	-1.37787	-1.28656	0.0112381	0.0346368	ENSG00000269951
PPP1R26-AS1	-1.28602	-1.798	0.0112896	0.0347766	PPP1R26-AS1
ENSG00000290556	1.17272	-1.57919	0.0113971	0.0350571	ENSG00000290556
SMIM5	1.43074	-2.18865	0.0115412	0.035462	SMIM5
ENSG00000279794	-1.33585	-1.7766	0.0117437	0.0359906	ENSG00000279794
ENSG00000276855	-1.17097	-1.73969	0.0118965	0.0363572	ENSG00000276855
ENSG00000267648	-1.46982	-1.75257	0.0119754	0.0365588	ENSG00000267648
ENSG00000289877	-1.08508	-1.46997	0.0123211	0.0375002	ENSG00000289877
IQCN	-1.05624	-0.89132	0.0124458	0.0378055	IQCN
LINC01359	-1.12562	-1.59973	0.0126136	0.0382468	LINC01359
ENSG00000286311	-1.09596	-1.05397	0.0127312	0.038528	ENSG00000286311
GNG12-AS1	-1.16544	-1.52962	0.0127841	0.0386606	GNG12-AS1
RN7SL731P	-1.16124	-0.266764	0.0128142	0.0387379	RN7SL731P
CD79B	1.11683	-1.38097	0.0130394	0.0392657	CD79B
MAP3K14-AS1	-1.25397	-1.95831	0.0130645	0.0393344	MAP3K14-AS1
LRRC32	1.21667	-1.79516	0.0132802	0.0398707	LRRC32
SLC17A7	1.06802	-1.26961	0.0133496	0.0400156	SLC17A7
SREBF2-AS1	-1.38046	-2.11864	0.013365	0.0400341	SREBF2-AS1
RFLNA	1.02982	-0.644879	0.0137983	0.0410539	RFLNA
ENSG00000308647	-1.4104	-2.19111	0.0138063	0.0410673	ENSG00000308647
THSD4	1.04136	-0.75507	0.013882	0.0412491	THSD4
PVRIG2P	-3.2297	-0.712761	0.0140127	0.0415315	PVRIG2P
LINC02701	-1.29629	-1.85545	0.0140131	0.0415315	LINC02701
ENSG00000279092	-1.04492	-1.37974	0.0140981	0.0417314	ENSG00000279092
H3C15	1.58058	-1.31931	0.0141207	0.0417762	H3C15
DLGAP1-AS2	-1.18046	-1.36631	0.01433	0.0422708	DLGAP1-AS2
ENSG00000290021	1.09148	-1.25669	0.0145759	0.0428553	ENSG00000290021
ENSG00000255366	1.11562	-1.46803	0.0146558	0.0430384	ENSG00000255366
ENSG00000248235	1.29491	-0.0879093	0.0150946	0.0441594	ENSG00000248235
ENSG00000303567	-1.06993	-1.42672	0.0152656	0.0445613	ENSG00000303567
EEF1DP2	1.17881	-1.46627	0.0155348	0.0451607	EEF1DP2
MEF2B	1.15015	-0.239291	0.0155724	0.0452312	MEF2B
CYP46A1	1.00471	-0.852937	0.0156092	0.0453151	CYP46A1
AGAP13P	1.64767	-0.721082	0.0156835	0.045492	AGAP13P
TRIM54	-1.15832	-1.74144	0.0157174	0.0455515	TRIM54
PIK3R5	1.43623	-2.08946	0.0157253	0.0455616	PIK3R5
ENSG00000287090	-1.14053	-1.53485	0.0159393	0.0460694	ENSG00000287090
KRT18P5	-1.5617	-1.95525	0.0160881	0.0464444	KRT18P5
LINC00513	-1.24703	-1.81726	0.0160958	0.0464586	LINC00513
DLX2-DT	-1.17424	-1.79753	0.0163498	0.0470225	DLX2-DT
DCDC2	1.15637	-1.77768	0.0168181	0.0481037	DCDC2
FXYD2	1.02802	-1.56159	0.0170892	0.0486912	FXYD2
IGFL4	1.26879	-2.1162	0.0171328	0.0487747	IGFL4
ENSG00000273828	1.10248	-1.25426	0.0176532	0.0500555	ENSG00000273828
ENSG00000310478	1.02193	-1.35371	0.0179946	0.0508666	ENSG00000310478
ENSG00000260879	-1.04095	-1.44376	0.0181226	0.0511314	ENSG00000260879
TMEM11-DT	-1.21028	-1.98029	0.0185067	0.0520599	TMEM11-DT
RASA4DP	1.68427	-1.50668	0.0187126	0.0525611	RASA4DP
ENSG00000262202	1.00413	-1.25708	0.01902	0.0533104	ENSG00000262202
